# Supplementary material for: Actuating compact wearable augmented reality devices by multifunctional artificial muscle
Source: Nat Commun. 2022 Jul 18;13:4155. doi: 10.1038/s41467-022-31893-1 (PMC9293895; doi:10.1038/s41467-022-31893-1)
Supplement: Supplementary file 15 — Source Data [file 41467_2022_31893_MOESM15_ESM.xlsx]

## Sheet: Figure 1c
Figure 1c
		Weight (kg)	Power/Weight Ratio (W/kg)
	CASA	0.00022	1696
	i	0.00482	26.95
	ii	0.00624	33.3
	iii	0.54	4.77
	iv	31.8	8500
	v	0.156	4000
	vi	0.14	1286
	vii	0.0024	125
	viii	0.0007	100
	ix	0.0096	40
	19	1.25e-05	170
	20	2e-05	172
	22	6e-06	240
	23	0.00015	19.2
	25	0.005	160
	26	0.0001	563
	33	0.001	50

## Sheet: Figure 2d
Figure 2d
		Frequency (Hz)	Displacement (mm)
	1mil	1	3.0433
		5	2.67022
		10	1.9554
		15	0.86717
		20	0.46056
		25	0.31622
		30	0.21386
		Frequency (Hz)	Displacement (mm)
	2mil	0.5	3.02161
		1	3.01702
		2	2.84645
		3	2.36883
		4	1.56669
		5	0.91175
		6	0.59866
		7	0.40638
		8	0.305
		9	0.23939
		Frequency (Hz)	Displacement (mm)
	4mil	0.1	3.12814
		0.5	3.00494
		1	1.8151
		1.5	0.71736
		2	0.43541
		2.5	0.30415
		3	0.2224

## Sheet: Figure 2e
Figure 2e
		Actuation stroke (mm)	Blocked force (N)
	2 rows	0	1.47493
		0.2	1.48908
		0.4	1.50205
		0.6	1.49359
		0.8	1.46925
		1	1.43547
		1.2	1.40746
		1.4	1.3444
		1.6	1.27399
		1.8	1.20816
		2	1.14531
		2.2	1.01721
		2.4	0.84212
		2.6	0.64137
		2.8	0.44032
		3	0.14671
		3.2	0
		Actuation stroke (mm)	Blocked force (N)
	4 rows	0	2.24838
		0.2	2.2652
		0.4	2.2535
		0.6	2.21248
		0.8	2.12402
		1	2.06863
		1.2	2.04738
		1.4	2.00522
		1.6	1.9491
		1.8	1.85722
		2	1.75249
		2.2	1.61076
		2.4	1.40429
		2.6	1.16286
		2.8	0.85841
		3	0.48612
		3.2	0.106

## Sheet: Figure 2f
Figure 2f
			Specific power (kW/kg)
		Load (g)	peak	average
	2 rows	10	597.963	197.362
		20	878.603	304.878
		30	824.288	323.998
		40	682.908	306.839
		50	545.386	274.646
		60	368.022	221.403
			Specific power (kW/kg)
		Load (g)	peak	average
	4 rows	10	657.241	218.703
		20	1312.76	416.916
		30	1679.35	556.135
		40	1696.4	580.637
		50	1414.69	612.877
		60	1161.13	586.606

## Sheet: Figure 2i
Figure 2i
		L_b/L_s	Actuation strain (%)	Initial height (mm)
		1.094	37.2457	6.49255
		1.077	47.434	5.49822
		1.061	56.1032	4.71783
		1.046	51.2835	4.15978
		1.031	43.2812	3.88195

## Sheet: Figure 3d
Figure 3d
		Experiment				Model
		Height of stage, h (mm)	Reaction force, F_r (N)			Height of stage, h (mm)	Reaction force, F_r (N)
		0	0.00098			0	-0.00656
		0.01781	0.05088			0.01	0.03027
		0.06391	0.17336			0.02	0.06568
		0.09984	0.25064			0.03	0.0997
		0.13375	0.3001			0.04	0.13233
		0.1675	0.34208			0.05	0.1636
		0.19984	0.37013			0.06	0.19353
		0.23391	0.38031			0.07	0.22214
		0.26734	0.38417			0.08	0.24944
		0.30125	0.37366			0.09	0.27545
		0.33422	0.377			0.1	0.30019
		0.36687	0.37672			0.11	0.32368
		0.40125	0.37366			0.12	0.34594
		0.43469	0.35794			0.13	0.36698
		0.46609	0.33929			0.14	0.38683
		0.50031	0.32311			0.15	0.4055
		0.53297	0.30783			0.16	0.42301
		0.56703	0.28736			0.17	0.43938
		0.60016	0.26915			0.18	0.45463
		0.63469	0.2328			0.19	0.46878
		0.66859	0.20423			0.2	0.48184
		0.7	0.16768			0.21	0.49383
		0.73344	0.13276			0.22	0.50477
		0.76734	0.0942			0.23	0.51469
		0.80063	0.04557			0.24	0.52359
		0.83516	0.00465			0.25	0.5315
		0.86609	-0.05355			0.26	0.53843
		0.90062	-0.11621			0.27	0.5444
		0.93266	-0.16234			0.28	0.54944
		0.96719	-0.2132			0.29	0.55356
		1.00266	-0.25991			0.3	0.55677
		1.03484	-0.31946			0.31	0.5591
		1.06719	-0.37235			0.32	0.56057
		1.09906	-0.4168			0.33	0.56119
		1.13359	-0.46228			0.34	0.56098
		1.1675	-0.48609			0.35	0.55995
		1.20078	-0.52505			0.36	0.55814
		1.235	-0.54511			0.37	0.55555
		1.26641	-0.57058			0.38	0.55221
		1.3	-0.57172			0.39	0.54813
		1.33312	-0.55693			0.4	0.54333
		1.36766	-0.52569			0.41	0.53783
		1.40109	-0.493			0.42	0.53165
		1.43297	-0.45254			0.43	0.5248
		1.46703	-0.39262			0.44	0.51731
		1.50047	-0.30714			0.45	0.50919
		1.53391	-0.20495			0.46	0.50046
		1.56672	-0.08447			0.47	0.49113
		1.60109	0.06693			0.48	0.48124
		1.635	0.24278			0.49	0.47079
		1.66703	0.4506			0.5	0.45981
		1.7	0.64713			0.51	0.4483
						0.52	0.4363
						0.53	0.42381
						0.54	0.41086
						0.55	0.39747
						0.56	0.38365
						0.57	0.36942
						0.58	0.35479
						0.59	0.3398
						0.6	0.32445
						0.61	0.30877
						0.62	0.29277
						0.63	0.27647
						0.64	0.25988
						0.65	0.24304
						0.66	0.22595
						0.67	0.20863
						0.68	0.19111
						0.69	0.17339
						0.7	0.1555
						0.71	0.13746
						0.72	0.11928
						0.73	0.10099
						0.74	0.0826
						0.75	0.06412
						0.76	0.04558
						0.77	0.027
						0.78	0.00839
						0.79	-0.01022
						0.8	-0.02883
						0.81	-0.04741
						0.82	-0.06594
						0.83	-0.08441
						0.84	-0.10279
						0.85	-0.12108
						0.86	-0.13924
						0.87	-0.15727
						0.88	-0.17514
						0.89	-0.19284
						0.9	-0.21034
						0.91	-0.22764
						0.92	-0.2447
						0.93	-0.26152
						0.94	-0.27808
						0.95	-0.29435
						0.96	-0.31032
						0.97	-0.32597
						0.98	-0.34128
						0.99	-0.35624
						1	-0.37082
						1.01	-0.38502
						1.02	-0.3988
						1.03	-0.41215
						1.04	-0.42505
						1.05	-0.43749
						1.06	-0.44944
						1.07	-0.4609
						1.08	-0.47183
						1.09	-0.48222
						1.1	-0.49206
						1.11	-0.50133
						1.12	-0.51
						1.13	-0.51805
						1.14	-0.52548
						1.15	-0.53226
						1.16	-0.53838
						1.17	-0.54381
						1.18	-0.54854
						1.19	-0.55255
						1.2	-0.55581
						1.21	-0.55833
						1.22	-0.56006
						1.23	-0.561
						1.24	-0.56113
						1.25	-0.56043
						1.26	-0.55888
						1.27	-0.55646
						1.28	-0.55316
						1.29	-0.54895
						1.3	-0.54382
						1.31	-0.53775
						1.32	-0.53072
						1.33	-0.52271
						1.34	-0.51371
						1.35	-0.50369
						1.36	-0.49265
						1.37	-0.48055
						1.38	-0.46738
						1.39	-0.45313
						1.4	-0.43777
						1.41	-0.42128
						1.42	-0.40366
						1.43	-0.38487
						1.44	-0.3649
						1.45	-0.34374
						1.46	-0.32136
						1.47	-0.29774
						1.48	-0.27287
						1.49	-0.24673
						1.5	-0.21931
						1.51	-0.19057
						1.52	-0.16051
						1.53	-0.1291
						1.54	-0.09632
						1.55	-0.06217
						1.56	-0.02662
						1.57	0.01036
						1.58	0.04877
						1.59	0.08863
						1.6	0.12998
						1.61	0.17281
						1.62	0.21716
						1.63	0.26303
						1.64	0.31046
						1.65	0.35945
						1.66	0.41002
						1.67	0.4622
						1.68	0.51601
						1.69	0.57145
						1.7	0.62856
						1.71	0.68734
						1.72	0.74782
						1.73	0.81002
						1.74	0.87395
						1.75	0.93964
						1.76	1.00709

## Sheet: Figure 3e
Figure 3e
		Experiment				Model
		Height of stage, h (mm)	Potential energy (J)			Height of stage, h (mm)	Potential energy (J)
		0	0			0	0
		0.01781	0.000461813			0.01	0.000118514
		0.06391	0.00563			0.02	0.000598249
		0.09984	0.01325			0.03	0.00143
		0.13375	0.02259			0.04	0.00259
		0.1675	0.03342			0.05	0.00406
		0.19984	0.04494			0.06	0.00585
		0.23391	0.05772			0.07	0.00793
		0.26734	0.0705			0.08	0.01029
		0.30125	0.08335			0.09	0.01291
		0.33422	0.09572			0.1	0.01579
		0.36687	0.10803			0.11	0.01891
		0.40125	0.12093			0.12	0.02226
		0.43469	0.13316			0.13	0.02582
		0.46609	0.14411			0.14	0.02959
		0.50031	0.15544			0.15	0.03355
		0.53297	0.16574			0.16	0.03769
		0.56703	0.17588			0.17	0.04201
		0.60016	0.1851			0.18	0.04648
		0.63469	0.19376			0.19	0.05109
		0.66859	0.20117			0.2	0.05585
		0.7	0.20701			0.21	0.06073
		0.73344	0.21204			0.22	0.06572
		0.76734	0.21588			0.23	0.07082
		0.80063	0.21821			0.24	0.07601
		0.83516	0.21908			0.25	0.08128
		0.86609	0.21832			0.26	0.08663
		0.90062	0.21539			0.27	0.09205
		0.93266	0.21093			0.28	0.09752
		0.96719	0.20444			0.29	0.10303
		1.00266	0.19605			0.3	0.10858
		1.03484	0.18673			0.31	0.11416
		1.06719	0.17554			0.32	0.11976
		1.09906	0.16297			0.33	0.12537
		1.13359	0.14779			0.34	0.13098
		1.1675	0.13171			0.35	0.13658
		1.20078	0.11488			0.36	0.14217
		1.235	0.09657			0.37	0.14774
		1.26641	0.07905			0.38	0.15328
		1.3	0.05987			0.39	0.15878
		1.33312	0.04118			0.4	0.16424
		1.36766	0.02248			0.41	0.16965
		1.40109	0.00545			0.42	0.17499
		1.43297	-0.00962			0.43	0.18028
		1.46703	-0.02401			0.44	0.18549
		1.50047	-0.03571			0.45	0.19062
		1.53391	-0.04428			0.46	0.19567
		1.56672	-0.04902			0.47	0.20063
		1.60109	-0.04932			0.48	0.20549
		1.635	-0.04407			0.49	0.21025
		1.66703	-0.03297			0.5	0.2149
		1.7	-0.01487			0.51	0.21944
						0.52	0.22386
						0.53	0.22816
						0.54	0.23234
						0.55	0.23638
						0.56	0.24029
						0.57	0.24405
						0.58	0.24767
						0.59	0.25114
						0.6	0.25447
						0.61	0.25763
						0.62	0.26064
						0.63	0.26349
						0.64	0.26617
						0.65	0.26868
						0.66	0.27103
						0.67	0.2732
						0.68	0.2752
						0.69	0.27702
						0.7	0.27867
						0.71	0.28013
						0.72	0.28141
						0.73	0.28252
						0.74	0.28343
						0.75	0.28417
						0.76	0.28472
						0.77	0.28508
						0.78	0.28526
						0.79	0.28525
						0.8	0.28505
						0.81	0.28467
						0.82	0.2841
						0.83	0.28335
						0.84	0.28242
						0.85	0.2813
						0.86	0.27999
						0.87	0.27851
						0.88	0.27685
						0.89	0.27501
						0.9	0.27299
						0.91	0.2708
						0.92	0.26844
						0.93	0.26591
						0.94	0.26321
						0.95	0.26035
						0.96	0.25733
						0.97	0.25415
						0.98	0.25081
						0.99	0.24732
						1	0.24369
						1.01	0.23991
						1.02	0.23599
						1.03	0.23193
						1.04	0.22775
						1.05	0.22344
						1.06	0.219
						1.07	0.21445
						1.08	0.20979
						1.09	0.20502
						1.1	0.20014
						1.11	0.19518
						1.12	0.19012
						1.13	0.18498
						1.14	0.17976
						1.15	0.17447
						1.16	0.16912
						1.17	0.16371
						1.18	0.15825
						1.19	0.15274
						1.2	0.1472
						1.21	0.14163
						1.22	0.13604
						1.23	0.13043
						1.24	0.12482
						1.25	0.11921
						1.26	0.11362
						1.27	0.10804
						1.28	0.10249
						1.29	0.09698
						1.3	0.09152
						1.31	0.08611
						1.32	0.08077
						1.33	0.0755
						1.34	0.07032
						1.35	0.06523
						1.36	0.06025
						1.37	0.05538
						1.38	0.05064
						1.39	0.04604
						1.4	0.04159
						1.41	0.03729
						1.42	0.03317
						1.43	0.02923
						1.44	0.02548
						1.45	0.02193
						1.46	0.01861
						1.47	0.01551
						1.48	0.01266
						1.49	0.01006
						1.5	0.00773
						1.51	0.00568
						1.52	0.00393
						1.53	0.00248
						1.54	0.00135
						1.55	0.000558426
						1.56	0.00011449
						1.57	3.31936e-05
						1.58	0.000328818
						1.59	0.00102
						1.6	0.00211
						1.61	0.00362
						1.62	0.00557
						1.63	0.00797
						1.64	0.01084
						1.65	0.01419
						1.66	0.01804
						1.67	0.0224
						1.68	0.02729
						1.69	0.03273
						1.7	0.03873
						1.71	0.04531
						1.72	0.05248
						1.73	0.06027
						1.74	0.06869
						1.75	0.07776
						1.76	0.08749

## Sheet: Figure 3f
Figure 3f
		CASA with BPS																									CASA without BPS
	Frequency (Hz)	0.1			0.2			0.25			0.4			0.5			0.8			1			1.25			Frequency (Hz)	0.1			0.2			0.25			0.4			0.5			0.8			1			1.25
		Time (s)	h (mm)		Time (s)	h (mm)		Time (s)	h (mm)		Time (s)	h (mm)		Time (s)	h (mm)		Time (s)	h (mm)		Time (s)	h (mm)		Time (s)	h (mm)			Time (s)	h (mm)		Time (s)	h (mm)		Time (s)	h (mm)		Time (s)	h (mm)		Time (s)	h (mm)		Time (s)	h (mm)		Time (s)	h (mm)		Time (s)	h (mm)
		0	0.0001182																								0	0
		0.002	0.0002228		20.002	9.86e-05		40.002	-0.0001726		60.002	-0.000176		80.002	-0.0001702		100.002	-0.0001926		120.002	0.0004616		140.002	0.0049648			0.002	-1.4e-05		20.002	8e-06		40.002	6.04e-05		60.002	0.263362		80.002	0.547162		100.002	1.14132		120.002	1.27123		140.002	1.30941
		0.004	0.0002446		20.004	0.0001206		40.004	-7.14e-05		60.004	-3.86e-05		80.004	-0.0001096		100.004	-0.0002116		120.004	0.0143532		140.004	0.0226788			0.004	0.0001068		20.004	0.0007914		40.004	0.0017476		60.004	0.265197		80.004	0.548948		100.004	1.14518		120.004	1.2743		140.004	1.31253
		0.006	0.0001898		20.006	0.0001974		40.006	-7.14e-05		60.006	0		80.006	-2.18e-05		100.006	-1.96e-05		120.006	0.048233		140.006	0.0591264			0.006	0.0002908		20.006	0.0021404		40.006	0.003632		60.006	0.269074		80.006	0.552449		100.006	1.15069		120.006	1.2795		140.006	1.31687
		0.008	0.0003514		20.008	0.0002526		40.008	-5.2e-06		60.008	0.000162		80.008	3.58e-05		100.008	-0.00148		120.008	0.109018		140.008	0.120268			0.008	8.76e-05		20.008	0.003569		40.008	0.0064378		60.008	0.274099		80.008	0.560241		100.008	1.15627		120.008	1.28496		140.008	1.32189
		0.01	0.0004202		20.01	0.0001482		40.01	0.000228		60.01	0.0002308		80.01	9.36e-05		100.01	-0.002098		120.01	0.203775		140.01	0.214852			0.01	8.76e-05		20.01	0.0061544		40.01	0.0103306		60.01	0.279534		80.01	0.566805		100.01	1.16246		120.01	1.29013		140.01	1.32635
		0.012	0.0002032		20.012	0.0001592		40.012	0.0001346		60.012	7.96e-05		80.012	0.0001184		100.012	-0.0018702		120.012	0.376128		140.012	0.367495			0.012	0.0001564		20.012	0.009067		40.012	0.0136828		60.012	0.284902		80.012	0.572838		100.012	1.16754		120.012	1.29397		140.012	1.3303
		0.014	0.0001732		20.014	-3.06e-05		40.014	-2.48e-05		60.014	6.58e-05		80.014	0		100.014	-0.002142		120.014	0.62076		140.014	0.554187			0.014	-3.06e-05		20.014	0.0127568		40.014	0.0169934		60.014	0.28962		80.014	0.579699		100.014	1.17237		120.014	1.29821		140.014	1.33397
		0.016	0.0001316		20.016	-7.72e-05		40.016	-5.2e-05		60.016	5.2e-05		80.016	0		100.016	-0.0019774		120.016	0.878735		140.016	0.748157			0.016	2.7e-05		20.016	0.015716		40.016	0.0201916		60.016	0.29453		80.016	0.585562		100.016	1.1765		120.016	1.30175		140.016	1.33713
		0.018	-4.66e-05		20.018	0.0001234		40.018	-0.0001286		60.018	-9.36e-05		80.018	-0.000173		100.018	-0.0022382		120.018	1.12809		140.018	0.95406			0.018	7.66e-05		20.018	0.0201782		40.018	0.0226096		60.018	0.299088		80.018	0.590577		100.018	1.18069		120.018	1.30512		140.018	1.34086
		0.02	0.0001316		20.02	0.0001264		40.02	-4.1e-05		60.02	-5.48e-05		80.02	-0.0001292		100.02	-0.0020074		120.02	1.30944		140.02	1.11155			0.02	-7.16e-05		20.02	0.0227388		40.02	0.0255742		60.02	0.303951		80.02	0.595448		100.02	1.18485		120.02	1.30847		140.02	1.34348
		0.022	0.000198		20.022	0.000203		40.022	-5.2e-06		60.022	-3e-05		80.022	-1.08e-05		100.022	-0.0020404		120.022	1.39406		140.022	1.20681			0.022	-0.0017476		20.022	0.0254478		40.022	0.0278162		60.022	0.308361		80.022	0.600627		100.022	1.189		120.022	1.31171		140.022	1.34693
		0.024	0.0001182		20.024	0.0002746		40.024	-3.28e-05		60.024	3.58e-05		80.024	-6.34e-05		100.024	-0.0021558		120.024	1.42612		140.024	1.27645			0.024	-0.0019566		20.024	0.0276598		40.024	0.0299482		60.024	0.313117		80.024	0.606257		100.024	1.19353		120.024	1.31573		140.024	1.35005
		0.026	0.0003272		20.026	0.0001234		40.026	-1.1e-05		60.026	8.24e-05		80.026	4.4e-05		100.026	-0.001832		120.026	1.4365		140.026	1.30769			0.026	-0.0019536		20.026	0.0296464		40.026	0.0326986		60.026	0.31781		80.026	0.611848		100.026	1.19827		120.026	1.31875		140.026	1.35325
		0.028	0.0001784		20.028	0.0001426		40.028	5.54e-05		60.028	0.0001426		80.028	0.0001564		100.028	-0.0029658		120.028	1.44344		140.028	1.31783			0.028	-0.0021134		20.028	0.0318688		40.028	0.035633		60.028	0.321816		80.028	0.617426		100.028	1.2018		120.028	1.32207		140.028	1.35596
		0.03	4.68e-05		20.03	0.0001864		40.03	-0.0001344		60.03	1.1e-05		80.03	4.4e-05		100.03	-0.0043802		120.03	1.45336		140.03	1.32739			0.03	-0.0016462		20.03	0.0340284		40.03	0.038062		60.03	0.325833		80.03	0.622327		100.03	1.20663		120.03	1.32606		140.03	1.35942
		0.032	0.0002118		20.032	-0.0001212		40.032	0.000393		60.032	4.66e-05		80.032	0		100.032	-0.0039186		120.032	1.46061		140.032	1.33462			0.032	-0.0001022		20.032	0.0366554		40.032	0.041087		60.032	0.331045		80.032	0.627405		100.032	1.21149		120.032	1.32986		140.032	1.36227
		0.034	-7.96e-05		20.034	6.3e-05		40.034	0.0019308		60.034	-5.2e-05		80.034	-1.38e-05		100.034	-0.004314		120.034	1.46562		140.034	1.34152			0.034	6e-05		20.034	0.039639		40.034	0.0437244		60.034	0.336183		80.034	0.633411		100.034	1.2165		120.034	1.33344		140.034	1.36578
		0.036	0.0014392		20.036	0.0001754		40.036	0.0018072		60.036	-4.4e-05		80.036	-0.000162		100.036	-0.0040478		120.036	1.46777		140.036	1.34579			0.036	-4.96e-05		20.036	0.0423178		40.036	0.0465602		60.036	0.341318		80.036	0.638994		100.036	1.22161		120.036	1.33804		140.036	1.36894
		0.038	0.002329		20.038	0.0001344		40.038	0.0019884		60.038	0		80.038	-3.56e-05		100.038	-0.004064		120.038	1.46986		140.038	1.3494			0.038	0.0001564		20.038	0.0451178		40.038	0.0493488		60.038	0.346198		80.038	0.645467		100.038	1.22662		120.038	1.34105		140.038	1.37217
		0.04	0.0020266		20.04	0.0002908		40.04	0.0019856		60.04	4.38e-05		80.04	0.000206		100.04	-0.0041026		120.04	1.46977		140.04	1.35136			0.04	0.0002278		20.04	0.0474944		40.04	0.0517778		60.04	0.351396		80.04	0.651402		100.04	1.23133		120.04	1.34438		140.04	1.37516
		0.042	0.0023808		20.042	0.0001726		40.042	0.0020596		60.042	0.0001978		80.042	9.36e-05		100.042	-0.0042234		120.042	1.47243		140.042	1.35262			0.042	5.2e-06		20.042	0.0499586		40.042	0.0541214		60.042	0.355669		80.042	0.657185		100.042	1.2345		120.042	1.34697		140.042	1.37703
		0.044	0.0022684		20.044	0.0001016		40.044	0.0020542		60.044	0.0002336		80.044	0.0002224		100.044	-0.0039024		120.044	1.47159		140.044	1.35441			0.044	-1.68e-05		20.044	0.052135		40.044	0.0566382		60.044	0.359449		80.044	0.661543		100.044	1.23729		120.044	1.34966		140.044	1.37917
		0.046	0.002205		20.046	0.0001402		40.046	0.001969		60.046	-5.2e-05		80.046	0.0002634		100.046	-0.0041546		120.046	1.47428		140.046	1.35434			0.046	-6.64e-05		20.046	0.0548138		40.046	0.058001		60.046	0.362518		80.046	0.665316		100.046	1.23945		120.046	1.35156		140.046	1.38104
		0.048	0.0022822		20.048	0		40.048	0.0020214		60.048	4.66e-05		80.048	5.5e-05		100.048	-0.0042094		120.048	1.47381		140.048	1.3557			0.048	-0.000176		20.048	0.0568856		40.048	0.0595258		60.048	0.365236		80.048	0.668349		100.048	1.24189		120.048	1.3533		140.048	1.38233
		0.05	0.001749		20.05	1.1e-05		40.05	0.0019828		60.05	-4.1e-05		80.05	-0.0016532		100.05	-0.004075		120.05	1.47535		140.05	1.35694			0.05	1.9e-05		20.05	0.0581192		40.05	0.0610838		60.05	0.369286		80.05	0.671404		100.05	1.24501		120.05	1.35491		140.05	1.38405
		0.052	-2.18e-05		20.052	0.0002112		40.052	0.0018454		60.052	-5.48e-05		80.052	-0.0022354		100.052	-0.0054974		120.052	1.47637		140.052	1.35662			0.052	3.52e-05		20.052	0.0598334		40.052	0.0628256		60.052	0.373665		80.052	0.67513		100.052	1.24798		120.052	1.35704		140.052	1.3857
		0.054	0.0003982		20.054	0.0001482		40.054	0.0019636		60.054	2.8e-06		80.054	-0.002057		100.054	-0.0064754		120.054	1.47696		140.054	1.35861			0.054	0.0002002		20.054	0.0608638		40.054	0.065081		60.054	0.377036		80.054	0.679007		100.054	1.25161		120.054	1.35921		140.054	1.38725
		0.056	0.000146		20.056	0.0001096		40.056	0.0020266		60.056	1.38e-05		80.056	-0.0021008		100.056	-0.0059394		120.056	1.47865		140.056	1.35879			0.056	0.0002222		20.056	0.0626034		40.056	0.0672354		60.056	0.380864		80.056	0.682666		100.056	1.25516		120.056	1.36158		140.056	1.38956
		0.058	0.0003958		20.058	0.0003624		40.058	0.0020294		60.058	3.58e-05		80.058	-0.001911		100.058	-0.006228		120.058	1.47846		140.058	1.35909			0.058	0.000214		20.058	0.0639882		40.058	0.0692248		60.058	0.383369		80.058	0.686821		100.058	1.25832		120.058	1.36381		140.058	1.39139
		0.06	0.000442		20.06	0.0001454		40.06	0.0023318		60.06	0.0002006		80.06	-0.0020704		100.06	-0.0059176		120.06	1.47994		140.06	1.36075			0.06	2.7e-05		20.06	0.065977		40.06	0.071527		60.06	0.385848		80.06	0.690876		100.06	1.26168		120.06	1.36643		140.06	1.39359
		0.062	0.0003052		20.062	0.0001096		40.062	0.0022188		60.062	0.0001454		80.062	-0.0007552		100.062	-0.0061484		120.062	1.4805		140.062	1.36121			0.062	8.48e-05		20.062	0.0680628		40.062	0.0734752		60.062	0.388857		80.062	0.695003		100.062	1.2649		120.062	1.36899		140.062	1.39556
		0.064	0.0002228		20.064	7.38e-05		40.064	0.0021038		60.064	-1.38e-05		80.064	0.0001346		100.064	-0.0061484		120.064	1.48136		140.064	1.36085			0.064	-9.64e-05		20.064	0.070299		40.064	0.0753932		60.064	0.392178		80.064	0.700523		100.064	1.26854		120.064	1.37195		140.064	1.39793
		0.066	0.0002446		20.066	-4.4e-05		40.066	0.0019994		60.066	2.48e-05		80.066	-0.0001154		100.066	-0.0062556		120.066	1.48252		140.066	1.36272			0.066	0.0001534		20.066	0.0722308		40.066	0.0768466		60.066	0.396591		80.066	0.706158		100.066	1.27203		120.066	1.37465		140.066	1.40021
		0.068	-2.48e-05		20.068	0.0001124		40.068	0.0018592		60.068	-8.54e-05		80.068	-0.0001782		100.068	-0.0063076		120.068	1.483		140.068	1.3629			0.068	-0.0012422		20.068	0.0744862		40.068	0.0785198		60.068	0.401586		80.068	0.711241		100.068	1.27575		120.068	1.37741		140.068	1.40249
		0.07	0.0001182		20.07	0.0001344		40.07	0.0018454		60.07	3.28e-05		80.07	-0.0002526		100.07	-0.0062828		120.07	1.48498		140.07	1.3628			0.07	-0.002102		20.07	0.0764784		40.07	0.080605		60.07	0.405971		80.07	0.716184		100.07	1.27919		120.07	1.37963		140.07	1.40517
		0.072	0.000187		20.072	0.0001182		40.072	0.0002776		60.072	4.96e-05		80.072	3e-06		100.072	-0.0061126		120.072	1.48405		140.072	1.36483			0.072	-0.00166		20.072	0.0779428		40.072	0.0824184		60.072	0.409958		80.072	0.720382		100.072	1.28315		120.072	1.38206		140.072	1.40716
		0.074	0.0001074		20.074	0.0002632		40.074	4.16e-05		60.074	3.28e-05		80.074	-3.56e-05		100.074	-0.0062666		120.074	1.4857		140.074	1.36487			0.074	-0.0018712		20.074	0.079946		40.074	0.0846634		60.074	0.413485		80.074	0.724817		100.074	1.28723		120.074	1.38432		140.074	1.40929
		0.076	0.0002746		20.076	0.000266		40.076	0.000217		60.076	0.0001892		80.076	4.96e-05		100.076	-0.0059424		120.076	1.48606		140.076	1.36506			0.076	-0.0018712		20.076	0.0820722		40.076	0.0870728		60.076	0.416819		80.076	0.729397		100.076	1.29046		120.076	1.3872		140.076	1.4116
		0.078	0.0002886		20.078	7.96e-05		40.078	0.0001184		60.078	0.0001044		80.078	0.0001456		100.078	-0.005992		120.078	1.48689		140.078	1.36673			0.078	-0.002028		20.078	0.083619		40.078	0.0895676		60.078	0.419736		80.078	0.734757		100.078	1.29453		120.078	1.38988		140.078	1.41379
		0.08	0.000143		20.08	0.0002002		40.08	7.44e-05		60.08	6.34e-05		80.08	9.88e-05		100.08	-0.006173		120.08	1.48822		140.08	1.36679			0.08	-0.0021544		20.08	0.0861416		40.08	0.0912518		60.08	0.424635		80.08	0.74092		100.08	1.29788		120.08	1.39278		140.08	1.41611
		0.082	0.0001898		20.082	-5.24e-05		40.082	3.86e-05		60.082	9.62e-05		80.082	1.1e-05		100.082	-0.0060276		120.082	1.48811		140.082	1.36827			0.082	-0.0021626		20.082	0.088469		40.082	0.0935954		60.082	0.431018		80.082	0.74614		100.082	1.30155		120.082	1.39526		140.082	1.41898
		0.084	1.38e-05		20.084	4.66e-05		40.084	1.1e-05		60.084	-7.68e-05		80.084	4.12e-05		100.084	-0.0074582		120.084	1.4899		140.084	1.36883			0.084	-0.0020032		20.084	0.0903482		40.084	0.0962304		60.084	0.435975		80.084	0.751875		100.084	1.30506		120.084	1.39814		140.084	1.42108
		0.086	9.06e-05		20.086	4.38e-05		40.086	-0.0001702		60.086	-0.0001484		80.086	-0.0001868		100.086	-0.0086526		120.086	1.49035		140.086	1.37003			0.086	-0.00202		20.086	0.0926202		40.086	0.099154		60.086	0.440876		80.086	0.757296		100.086	1.30901		120.086	1.40088		140.086	1.42321
		0.088	0.0002776		20.088	3e-05		40.088	6.58e-05		60.088	5.48e-05		80.088	8.2e-06		100.088	-0.0080486		120.088	1.49031		140.088	1.37132			0.088	-0.0019074		20.088	0.0947966		40.088	0.102539		60.088	0.4458		80.088	0.763368		100.088	1.31335		120.088	1.40356		140.088	1.42554
		0.09	0.0002198		20.09	0.000255		40.09	4.16e-05		60.09	3e-05		80.09	0.0001154		100.09	-0.008296		120.09	1.49237		140.09	1.3731			0.09	-0.0019646		20.09	0.0971206		40.09	0.105056		60.09	0.448789		80.09	0.768794		100.09	1.31723		120.09	1.40604		140.09	1.42778
		0.092	0.0002966		20.092	0.000225		40.092	-4.38e-05		60.092	0.000176		80.092	6.02e-05		100.092	-0.008109		120.092	1.49226		140.092	1.37459			0.092	-0.0018908		20.092	0.0993876		40.092	0.1081		60.092	0.453495		80.092	0.775108		100.092	1.32066		120.092	1.40892		140.092	1.43049
		0.094	0.0003352		20.094	0.0001016		40.094	0.0002118		60.094	0.000162		80.094	0.0001866		100.094	-0.0081148		120.094	1.49286		140.094	1.37594			0.094	-0.0020448		20.094	0.101618		40.094	0.110529		60.094	0.458815		80.094	0.781007		100.094	1.32364		120.094	1.41123		140.094	1.43277
		0.096	0.0001212		20.096	0.0001182		40.096	0.0001292		60.096	7.96e-05		80.096	0.0001236		100.096	-0.0080624		120.096	1.49426		140.096	1.37778			0.096	-0.0019484		20.096	0.104564		40.096	0.113252		60.096	0.464052		80.096	0.787574		100.096	1.32735		120.096	1.41362		140.096	1.43559
		0.098	0.0002418		20.098	2.8e-06		40.098	-4.1e-05		60.098	-3e-05		80.098	0.0001536		100.098	-0.0082054		120.098	1.49412		140.098	1.37882			0.098	-0.0021464		20.098	0.107278		40.098	0.116082		60.098	0.469294		80.098	0.793673		100.098	1.3306		120.098	1.41667		140.098	1.43838
		0.1	0.0001402		20.1	-4.4e-05		40.1	2.2e-05		60.1	-1.92e-05		80.1	-0.0002936		100.1	-0.0080762		120.1	1.49421		140.1	1.38041			0.1	-0.0019894		20.1	0.110122		40.1	0.118755		60.1	0.475347		80.1	0.800001		100.1	1.3348		120.1	1.42043		140.1	1.44112
		0.102	7.72e-05		20.102	9.86e-05		40.102	-7.14e-05		60.102	-0.0001126		80.102	-0.0020594		100.102	-0.0083232		120.102	1.49595		140.102	1.38164			0.102	-0.0020858		20.102	0.112988		40.102	0.121857		60.102	0.480993		80.102	0.806441		100.102	1.33834		120.102	1.42358		140.102	1.44336
		0.104	0.0002032		20.104	6e-05		40.104	3e-06		60.104	-1.1e-05		80.104	-0.0019664		100.104	-0.0082354		120.104	1.49629		140.104	1.3826			0.104	-0.001998		20.104	0.115084		40.104	0.125113		60.104	0.485691		80.104	0.812513		100.104	1.34226		120.104	1.42623		140.104	1.44514
		0.106	0.0002146		20.106	0.0002442		40.106	-1.62e-05		60.106	7.44e-05		80.106	-0.0019002		100.106	-0.0081252		120.106	1.4971		140.106	1.38411			0.106	-0.0018082		20.106	0.117247		40.106	0.127764		60.106	0.490761		80.106	0.818756		100.106	1.34606		120.106	1.42903		140.106	1.44734
		0.108	0.0004092		20.108	0.000217		40.108	1.92e-05		60.108	0.0001512		80.108	-0.0019526		100.108	-0.0095234		120.108	1.49871		140.108	1.38564			0.108	-0.0019456		20.108	0.120225		40.108	0.130737		60.108	0.495022		80.108	0.825358		100.108	1.34918		120.108	1.43053		140.108	1.44946
		0.11	0.0004888		20.11	0.0001206		40.11	0.000165		60.11	0.000217		80.11	-0.0017356		100.11	-0.0103854		120.11	1.49783		140.11	1.38669			0.11	-0.0020666		20.11	0.122646		40.11	0.134163		60.11	0.500539		80.11	0.832576		100.11	1.35288		120.11	1.43286		140.11	1.45175
		0.112	0.0002032		20.112	0.0001644		40.112	2.2e-05		60.112	0.0001016		80.112	-0.0018262		100.112	-0.0099186		120.112	1.49901		140.112	1.38821			0.112	-0.0020004		20.112	0.126149		40.112	0.137309		60.112	0.507691		80.112	0.839439		100.112	1.35611		120.112	1.43585		140.112	1.45479
		0.114	0.000228		20.114	0.0001182		40.114	-6.58e-05		60.114	0.0001016		80.114	-0.0019908		100.114	-0.0103768		120.114	1.50021		140.114	1.38903			0.114	-0.0022642		20.114	0.129157		40.114	0.140334		60.114	0.513246		80.114	0.845866		100.114	1.35954		120.114	1.43875		140.114	1.45677
		0.116	0.0001678		20.116	-2.8e-06		40.116	-2.18e-05		60.116	1.1e-05		80.116	-0.0019744		100.116	-0.010149		120.116	1.50032		140.116	1.39034			0.116	-0.0019952		20.116	0.132438		40.116	0.143681		60.116	0.519		80.116	0.852798		100.116	1.36374		120.116	1.44069		140.116	1.4596
		0.118	6.58e-05		20.118	0.0001506		40.118	-0.0001234		60.118	-0.0001346		80.118	-0.0019826		100.118	-0.010531		120.118	1.50196		140.118	1.39161			0.118	-0.0019952		20.118	0.135537		40.118	0.146711		60.118	0.524902		80.118	0.859549		100.118	1.36755		120.118	1.44373		140.118	1.46215
		0.12	0.0001182		20.12	7.96e-05		40.12	-6.28e-05		60.12	-9.06e-05		80.12	-0.0021476		100.12	-0.0102452		120.12	1.50243		140.12	1.39298			0.12	-0.00202		20.12	0.138771		40.12	0.150132		60.12	0.530172		80.12	0.866649		100.12	1.37092		120.12	1.44689		140.12	1.46396
		0.122	0.0002804		20.122	0.0001564		40.122	7.44e-05		60.122	8e-06		80.122	-0.0020432		100.122	-0.0103444		120.122	1.50312		140.122	1.39422			0.122	-0.0018274		20.122	0.142214		40.122	0.153421		60.122	0.537455		80.122	0.87388		100.122	1.37505		120.122	1.44959		140.122	1.46609
		0.124	0.0002198		20.124	0.0002746		40.124	-3.8e-05		60.124	0.0001044		80.124	-0.0019606		100.124	-0.0101518		120.124	1.5048		140.124	1.3952			0.124	-0.0019952		20.124	0.145233		40.124	0.157152		60.124	0.543753		80.124	0.880853		100.124	1.37755		120.124	1.45306		140.124	1.46841
		0.126	0.0004396		20.126	0.0001482		40.126	1.38e-05		60.126	0.0001568		80.126	-0.0019826		100.126	-0.0102758		120.126	1.50424		140.126	1.39652			0.126	-0.0020334		20.126	0.148769		40.126	0.160617		60.126	0.549894		80.126	0.888362		100.126	1.38106		120.126	1.45513		140.126	1.47122
		0.128	0.0003324		20.128	9.86e-05		40.128	0.000239		60.128	0.000184		80.128	-0.0018072		100.128	-0.0100312		120.128	1.50442		140.128	1.3974			0.128	-0.0020228		20.128	0.152168		40.128	0.164474		60.128	0.556416		80.128	0.895308		100.128	1.38453		120.128	1.45767		140.128	1.47349
		0.13	3.3e-05		20.13	0.0001426		40.13	-0.0001426		60.13	5.6e-06		80.13	-0.0019744		100.13	-0.0103964		120.13	1.50471		140.13	1.39872			0.13	-0.0021464		20.13	0.155438		40.13	0.168777		60.13	0.561846		80.13	0.902314		100.13	1.38779		120.13	1.46008		140.13	1.47599
		0.132	0.0001098		20.132	-6.58e-05		40.132	-2.48e-05		60.132	6.06e-05		80.132	-0.0020432		100.132	-0.0102014		120.132	1.50661		140.132	1.39933			0.132	-0.00208		20.132	0.159279		40.132	0.172423		60.132	0.568044		80.132	0.911472		100.132	1.39013		120.132	1.46263		140.132	1.47817
		0.134	9.06e-05		20.134	9.34e-05		40.134	-0.000285		60.134	-0.0001154		80.134	-0.00212		100.134	-0.010435		120.134	1.50609		140.134	1.40082			0.134	-0.0020448		20.134	0.163257		40.134	0.175744		60.134	0.574476		80.134	0.918061		100.134	1.39365		120.134	1.4649		140.134	1.48098
		0.136	6.58e-05		20.136	0.0001096		40.136	0.0003296		60.136	-4.4e-05		80.136	-0.0021362		100.136	-0.010355		120.136	1.50798		140.136	1.40127			0.136	-0.0019924		20.136	0.166409		40.136	0.179712		60.136	0.580614		80.136	0.925663		100.136	1.39614		120.136	1.46771		140.136	1.48254
		0.138	0.0002308		20.138	0.0001182		40.138	0.0021858		60.138	6.86e-05		80.138	-0.0019826		100.138	-0.01027		120.138	1.50858		140.138	1.40277			0.138	-0.0019236		20.138	0.170876		40.138	0.183029		60.138	0.587085		80.138	0.933562		100.138	1.39955		120.138	1.47033		140.138	1.48543
		0.14	7.72e-05		20.14	0.0002632		40.14	0.0020572		60.14	6.34e-05		80.14	-0.0020512		100.14	-0.0102042		120.14	1.50863		140.14	1.40308			0.14	-0.0019208		20.14	0.174305		40.14	0.187007		60.14	0.59378		80.14	0.942599		100.14	1.40183		120.14	1.47263		140.14	1.48771
		0.142	0.000884		20.142	0.0002688		40.142	0.0006152		60.142	5.2e-05		80.142	-0.0019964		100.142	-0.0101766		120.142	1.50841		140.142	1.40491			0.142	-0.002069		20.142	0.177957		40.142	0.19117		60.142	0.600191		80.142	0.95174		100.142	1.40611		120.142	1.4756		140.142	1.48975
		0.144	0.0023918		20.144	7.14e-05		40.144	5.54e-05		60.144	0.000217		80.144	-0.001922		100.144	-0.0099734		120.144	1.50985		140.144	1.40539			0.144	-0.0020172		20.144	0.181737		40.144	0.195255		60.144	0.608035		80.144	0.960324		100.144	1.40911		120.144	1.47744		140.144	1.49171
		0.146	0.0019936		20.146	0.0001206		40.146	0.0001402		60.146	8.54e-05		80.146	-0.0019908		100.146	-0.010479		120.146	1.51059		140.146	1.40705			0.146	-0.0020142		20.146	0.185196		40.146	0.20017		60.146	0.614332		80.146	0.970294		100.146	1.41196		120.146	1.47989		140.146	1.49269
		0.148	0.0021448		20.148	0.0001454		40.148	-2.48e-05		60.148	2.18e-05		80.148	-0.0020732		100.148	-0.012195		120.148	1.50996		140.148	1.40733			0.148	-0.0020858		20.148	0.188296		40.148	0.204671		60.148	0.620657		80.148	0.978488		100.148	1.41514		120.148	1.48242		140.148	1.49411
		0.15	0.0019636		20.15	-3.86e-05		40.15	0.0001784		60.15	-4.92e-05		80.15	-0.0020184		100.15	-0.0123104		120.15	1.51117		140.15	1.40921			0.15	-0.00202		20.15	0.192288		40.15	0.208397		60.15	0.628356		80.15	0.98817		100.15	1.41813		120.15	1.48399		140.15	1.49566
		0.152	0.0019636		20.152	8.2e-05		40.152	-4.9e-05		60.152	-0.0001154		80.152	-0.002158		100.152	-0.012486		120.152	1.51251		140.152	1.40853			0.152	-0.0019732		20.152	0.196453		40.152	0.211586		60.152	0.634705		80.152	0.997454		100.152	1.42118		120.152	1.48593		140.152	1.49785
		0.154	0.0021668		20.154	9.86e-05		40.154	8.26e-05		60.154	1.38e-05		80.154	-0.0020542		100.154	-0.0122776		120.154	1.51245		140.154	1.41078			0.154	-0.0019566		20.154	0.200498		40.154	0.215807		60.154	0.642569		80.154	1.00523		100.154	1.42468		120.154	1.48802		140.154	1.49951
		0.156	0.002307		20.156	0.0002412		40.156	-3.28e-05		60.156	1.96e-05		80.156	-0.0020952		100.156	-0.0122528		120.156	1.51241		140.156	1.41068			0.156	-0.0018412		20.156	0.204559		40.156	0.220159		60.156	0.651314		80.156	1.01544		100.156	1.42729		120.156	1.48998		140.156	1.50148
		0.158	0.0022632		20.158	0.0001892		40.158	0.0001432		60.158	1.38e-05		80.158	-0.0017298		100.158	-0.012236		120.158	1.51302		140.158	1.41237			0.158	-0.0019784		20.158	0.208748		40.158	0.224138		60.158	0.657615		80.158	1.02348		100.158	1.43069		120.158	1.49199		140.158	1.50361
		0.16	0.002408		20.16	0.0001234		40.16	6.06e-05		60.16	0.0001512		80.16	0.0002224		100.16	-0.0120826		120.16	1.51452		140.16	1.41294			0.16	-0.00202		20.16	0.212735		40.16	0.229284		60.16	0.665662		80.16	1.03325		100.16	1.43329		120.16	1.49394		140.16	1.506
		0.162	0.0022602		20.162	0.0001288		40.162	3.58e-05		60.162	3.58e-05		80.162	-0.0009584		100.162	-0.0122528		120.162	1.51434		140.162	1.41352			0.162	-0.0020228		20.162	0.216923		40.162	0.233444		60.162	0.675894		80.162	1.04223		100.162	1.43652		120.162	1.49695		140.162	1.50869
		0.164	0.0024248		20.164	3.82e-05		40.164	-4.66e-05		60.164	-2.72e-05		80.164	-0.0023092		100.164	-0.0122142		120.164	1.51443		140.164	1.41513			0.164	-0.0021488		20.164	0.221137		40.164	0.237076		60.164	0.685277		80.164	1.05062		100.164	1.43951		120.164	1.49939		140.164	1.51143
		0.166	0.0014888		20.166	-5.54e-05		40.166	6.58e-05		60.166	5.48e-05		80.166	-0.0019302		100.166	-0.0123296		120.166	1.51442		140.166	1.41452			0.166	-0.0021158		20.166	0.22541		40.166	0.242214		60.166	0.694528		80.166	1.06048		100.166	1.44243		120.166	1.50179		140.166	1.51358
		0.168	-7.14e-05		20.168	0.0001234		40.168	-0.0001482		60.168	-0.0001044		80.168	-0.0021996		100.168	-0.0124148		120.168	1.51619		140.168	1.41611			0.168	-0.0019126		20.168	0.230633		40.168	0.24653		60.168	0.704205		80.168	1.06881		100.168	1.44576		120.168	1.50442		140.168	1.5173
		0.17	0.00039		20.17	8.2e-05		40.17	-1.32e-05		60.17	-5.2e-06		80.17	-0.0017738		100.17	-0.0124722		120.17	1.51657		140.17	1.41653			0.17	-0.002061		20.17	0.234559		40.17	0.250632		60.17	0.712722		80.17	1.0783		100.17	1.44859		120.17	1.50745		140.17	1.52049
		0.172	0.0002032		20.172	0.0002088		40.172	3.86e-05		60.172	8e-06		80.172	3.3e-05		100.172	-0.0122718		120.172	1.51636		140.172	1.41798			0.172	-0.001863		20.172	0.238892		40.172	0.255578		60.172	0.721913		80.172	1.08774		100.172	1.45112		120.172	1.51041		140.172	1.52217
		0.174	0.000412		20.174	0.0002994		40.174	2.2e-05		60.174	0		80.174	5.78e-05		100.174	-0.0122966		120.174	1.51806		140.174	1.41888			0.174	-0.0018412		20.174	0.243593		40.174	0.260189		60.174	0.731477		80.174	1.09575		100.174	1.45414		120.174	1.51366		140.174	1.52394
		0.176	0.000401		20.176	0.000203		40.176	5.54e-05		60.176	9.34e-05		80.176	0.0001402		100.176	-0.0122222		120.176	1.51866		140.176	1.41846			0.176	-0.0020172		20.176	0.247511		40.176	0.264953		60.176	0.741354		80.176	1.10381		100.176	1.45731		120.176	1.51631		140.176	1.52439
		0.178	0.0004258		20.178	0.000104		40.178	1.92e-05		60.178	0.000173		80.178	4.4e-05		100.178	-0.0121922		120.178	1.51856		140.178	1.41943			0.178	-0.0019784		20.178	0.251792		40.178	0.270038		60.178	0.750693		80.178	1.11326		100.178	1.45982		120.178	1.51773		140.178	1.5257
		0.18	0.0001098		20.18	0.0001402		40.18	1.38e-05		60.18	8e-06		80.18	-0.0018372		100.18	-0.0123624		120.18	1.51833		140.18	1.42092			0.18	-0.0021464		20.18	0.256081		40.18	0.274657		60.18	0.759925		80.18	1.1227		100.18	1.46261		120.18	1.51926		140.18	1.52754
		0.182	0.000195		20.182	3e-05		40.182	1.92e-05		60.182	4.14e-05		80.182	-0.0019884		100.182	-0.0121098		120.182	1.5194		140.182	1.4204			0.182	-0.0021682		20.182	0.260262		40.182	0.280111		60.182	0.769467		80.182	1.13025		100.182	1.46522		120.182	1.52074		140.182	1.52916
		0.184	4.1e-05		20.184	2.72e-05		40.184	-5.2e-06		60.184	-3.86e-05		80.184	-0.0019936		100.184	-0.0130848		120.184	1.52069		140.184	1.42134			0.184	-0.0020638		20.184	0.264867		40.184	0.284694		60.184	0.778458		80.184	1.13821		100.184	1.46789		120.184	1.52285		140.184	1.53087
		0.186	0.0001484		20.186	0.0001674		40.186	-0.0003514		60.186	-7.68e-05		80.186	-0.0021256		100.186	-0.0146446		120.186	1.5204		140.186	1.42288			0.186	-0.002031		20.186	0.270346		40.186	0.289637		60.186	0.788049		80.186	1.14622		100.186	1.47136		120.186	1.52499		140.186	1.5327
		0.188	0.000269		20.188	0.0001482		40.188	0.0009586		60.188	9.06e-05		80.188	-0.0020294		100.188	-0.0142626		120.188	1.52071		140.188	1.42248			0.188	-0.0019074		20.188	0.274588		40.188	0.295222		60.188	0.796435		80.188	1.15492		100.188	1.47401		120.188	1.52692		140.188	1.53423
		0.19	0.0003076		20.19	0.000225		40.19	0.0022246		60.19	3.58e-05		80.19	-0.0019606		100.19	-0.014359		120.19	1.5206		140.19	1.42365			0.19	-0.001874		20.19	0.279342		40.19	0.300272		60.19	0.806329		80.19	1.16379		100.19	1.47666		120.19	1.52892		140.19	1.53608
		0.192	0.0002994		20.192	0.000225		40.192	0.0021588		60.192	0.0001072		80.192	-0.0019468		100.192	-0.0141472		120.192	1.52077		140.192	1.42478			0.192	-0.0019784		20.192	0.28382		40.192	0.305789		60.192	0.814684		80.192	1.17202		100.192	1.47934		120.192	1.53115		140.192	1.53789
		0.194	0.0003792		20.194	0.0001506		40.194	0.0013428		60.194	0.0002666		80.194	-0.0018342		100.194	-0.014194		120.194	1.52225		140.194	1.42479			0.194	-0.0020552		20.194	0.28776		40.194	0.311169		60.194	0.824287		80.194	1.17848		100.194	1.48215		120.194	1.53344		140.194	1.54033
		0.196	0.000165		20.196	7.96e-05		40.196	-0.0002192		60.196	-0.001063		80.196	-0.0019002		100.196	-0.0142078		120.196	1.52268		140.196	1.42488			0.196	-0.002031		20.196	0.292593		40.196	0.316422		60.196	0.833672		80.196	1.18656		100.196	1.48461		120.196	1.53581		140.196	1.5445
		0.198	0.0002146		20.198	3.82e-05		40.198	0.0002776		60.198	-0.0021282		80.198	-0.0020732		100.198	-0.014367		120.198	1.52216		140.198	1.4261			0.198	-0.002226		20.198	0.29822		40.198	0.321698		60.198	0.842679		80.198	1.19497		100.198	1.48741		120.198	1.53867		140.198	1.54732
		0.2	0.000206		20.2	1.9e-05		40.2	-0.0002718		60.2	-0.001801		80.2	-0.002076		100.2	-0.0144386		120.2	1.52295		140.2	1.42689			0.2	-0.0019952		20.2	0.302899		40.2	0.326525		60.2	0.852034		80.2	1.20203		100.2	1.49035		120.2	1.54156		140.2	1.55088
		0.202	0.0001264		20.202	0.0001754		40.202	4.68e-05		60.202	-0.0022464		80.202	-0.0020622		100.202	-0.0145868		120.202	1.52429		140.202	1.42662			0.202	-0.0019536		20.202	0.308427		40.202	0.332125		60.202	0.86111		80.202	1.20943		100.202	1.49368		120.202	1.54394		140.202	1.55217
		0.204	0.0003076		20.204	7.14e-05		40.204	-7.14e-05		60.204	-0.0018426		80.204	-0.0021556		100.204	-0.0142956		120.204	1.52466		140.204	1.42836			0.204	-0.0019952		20.204	0.313213		40.204	0.337518		60.204	0.871229		80.204	1.21809		100.204	1.4966		120.204	1.54538		140.204	1.55214
		0.206	0.0002556		20.206	0.0002332		40.206	0.000195		60.206	-0.001969		80.206	-0.0019936		100.206	-0.0142902		120.206	1.52459		140.206	1.42872			0.206	-0.0018192		20.206	0.318044		40.206	0.343253		60.206	0.880364		80.206	1.22444		100.206	1.4986		120.206	1.54634		140.206	1.55207
		0.208	0.0002718		20.208	0.0002332		40.208	-7.68e-05		60.208	-0.0018396		80.208	-0.0019936		100.208	-0.0143204		120.208	1.52516		140.208	1.42854			0.208	-0.0019842		20.208	0.322819		40.208	0.348778		60.208	0.889714		80.208	1.23179		100.208	1.50091		120.208	1.54765		140.208	1.55362
		0.21	0.000382		20.21	0.0001974		40.21	0.0001622		60.21	-0.0015846		80.21	-0.001881		100.21	-0.0142188		120.21	1.52645		140.21	1.43018			0.21	-0.0019924		20.21	0.32824		40.21	0.354993		60.21	0.899455		80.21	1.23842		100.21	1.5039		120.21	1.54863		140.21	1.55452
		0.212	0.0002146		20.212	0.0001264		40.212	5.26e-05		60.212	3.58e-05		80.212	-0.0019082		100.212	-0.0142794		120.212	1.52653		140.212	1.43101			0.212	-0.0020142		20.212	0.333914		40.212	0.360977		60.212	0.909475		80.212	1.24543		100.212	1.50641		120.212	1.55025		140.212	1.55634
		0.214	0.0002228		20.214	9.06e-05		40.214	-1.62e-05		60.214	5.2e-05		80.214	-0.0020456		100.214	-0.0143614		120.214	1.52627		140.214	1.43044			0.214	-0.0022478		20.214	0.339409		40.214	0.366777		60.214	0.918756		80.214	1.25233		100.214	1.50978		120.214	1.55229		140.214	1.55788
		0.216	0.000176		20.216	-6.06e-05		40.216	-3.52e-05		60.216	-0.0012326		80.216	-0.0019744		100.216	-0.0142984		120.216	1.52647		140.216	1.43192			0.216	-0.002061		20.216	0.344997		40.216	0.372731		60.216	0.928142		80.216	1.2594		100.216	1.51437		120.216	1.55402		140.216	1.55961
		0.218	4.4e-05		20.218	9.58e-05		40.218	-7.68e-05		60.218	-0.0024028		80.218	-0.002057		100.218	-0.014554		120.218	1.52638		140.218	1.43298			0.218	-0.0019784		20.218	0.350311		40.218	0.378559		60.218	0.937511		80.218	1.26646		100.218	1.51701		120.218	1.55606		140.218	1.56125
		0.22	0.0001732		20.22	0.0001234		40.22	-0.0001644		60.22	-0.001955		80.22	-0.0021858		100.22	-0.01437		120.22	1.52685		140.22	1.4324			0.22	-0.0019952		20.22	0.355265		40.22	0.384523		60.22	0.946204		80.22	1.27304		100.22	1.51941		120.22	1.558		140.22	1.56278
		0.222	0.000239		20.222	0.0001454		40.222	-2.8e-06		60.222	-0.002315		80.222	-0.0020212		100.222	-0.014224		120.222	1.52855		140.222	1.43369			0.222	-0.001844		20.222	0.360653		40.222	0.390851		60.222	0.956175		80.222	1.2794		100.222	1.52194		120.222	1.55971		140.222	1.56421
		0.224	0.0002118		20.224	0.0003814		40.224	1.38e-05		60.224	-0.0013976		80.224	-0.0020402		100.224	-0.0143122		120.224	1.52864		140.224	1.43505			0.224	-0.0018578		20.224	0.366335		40.224	0.396824		60.224	0.96499		80.224	1.28555		100.224	1.52243		120.224	1.56261		140.224	1.56581
		0.226	0.0003024		20.226	0.0001402		40.226	7.96e-05		60.226	0.0003076		80.226	-0.0019606		100.226	-0.0143066		120.226	1.52859		140.226	1.43466			0.226	-0.0019784		20.226	0.372151		40.226	0.403275		60.226	0.972886		80.226	1.29178		100.226	1.52479		120.226	1.56667		140.226	1.56915
		0.228	0.000269		20.228	3.52e-05		40.228	0.000154		60.228	8.82e-05		80.228	-0.0018452		100.228	-0.0141888		120.228	1.52852		140.228	1.43499			0.228	-0.0018988		20.228	0.377333		40.228	0.409062		60.228	0.983123		80.228	1.29798		100.228	1.52757		120.228	1.57		140.228	1.57357
		0.23	0.0001898		20.23	5.76e-05		40.23	-0.0001154		60.23	2.8e-06		80.23	-0.001933		100.23	-0.0145154		120.23	1.52901		140.23	1.43638			0.23	-0.0021654		20.23	0.383655		40.23	0.415739		60.23	0.991517		80.23	1.30407		100.23	1.5298		120.23	1.5721		140.23	1.57594
		0.232	0.0001044		20.232	-4.4e-05		40.232	-6.28e-05		60.232	6.58e-05		80.232	-0.0019936		100.232	-0.0146446		120.232	1.53058		140.232	1.43703			0.232	-0.002028		20.232	0.389717		40.232	0.422107		60.232	1.00156		80.232	1.31006		100.232	1.53229		120.232	1.57318		140.232	1.57865
		0.234	5.78e-05		20.234	-3.06e-05		40.234	-2.18e-05		60.234	-6.58e-05		80.234	-0.002035		100.234	-0.0161958		120.234	1.53038		140.234	1.43651			0.234	-0.0019622		20.234	0.396019		40.234	0.428059		60.234	1.01006		80.234	1.31628		100.234	1.53473		120.234	1.57387		140.234	1.58073
		0.236	-5.76e-05		20.236	0.0001372		40.236	-0.0001124		60.236	-0.0001536		80.236	-0.0021718		100.236	-0.01828		120.236	1.5306		140.236	1.43816			0.236	-0.001836		20.236	0.402034		40.236	0.434545		60.236	1.01967		80.236	1.32263		100.236	1.53784		120.236	1.57384		140.236	1.57997
		0.238	0.0005522		20.238	9.34e-05		40.238	5.8e-06		60.238	6.86e-05		80.238	-0.0020674		100.238	-0.0180382		120.238	1.53053		140.238	1.43886			0.238	-0.0019428		20.238	0.408163		40.238	0.440684		60.238	1.02861		80.238	1.32838		100.238	1.54133		120.238	1.57437		140.238	1.58036
		0.24	0.002101		20.24	0.0002498		40.24	-5.48e-05		60.24	7.14e-05		80.24	-0.0019936		100.24	-0.0183516		120.24	1.53084		140.24	1.4389			0.24	-0.0034348		20.24	0.414104		40.24	0.44708		60.24	1.03841		80.24	1.33373		100.24	1.54324		120.24	1.57588		140.24	1.58076
		0.242	0.002172		20.242	0.0003156		40.242	0.0001594		60.242	0.0001372		80.242	-0.0019278		100.242	-0.0192166		120.242	1.53033		140.242	1.43876			0.242	-0.0039158		20.242	0.420226		40.242	0.454001		60.242	1.04764		80.242	1.34003		100.242	1.54535		120.242	1.57716		140.242	1.58177
		0.244	0.002378		20.244	0.0001674		40.244	0.0001812		60.244	0.000195		80.244	-0.0018372		100.244	-0.0184888		120.244	1.53079		140.244	1.43992			0.244	-0.0038358		20.244	0.426388		40.244	0.461216		60.244	1.0574		80.244	1.34548		100.244	1.54807		120.244	1.57879		140.244	1.58191
		0.246	0.0021172		20.246	5.2e-05		40.246	3.34e-05		60.246	0.0001206		80.246	-0.001955		100.246	-0.0170636		120.246	1.53221		140.246	1.44099			0.246	-0.0040008		20.246	0.432867		40.246	0.469596		60.246	1.06505		80.246	1.35106		100.246	1.54951		120.246	1.58032		140.246	1.58371
		0.248	0.0021582		20.248	6.86e-05		40.248	2.48e-05		60.248	1.38e-05		80.248	-0.0020512		100.248	-0.0097374		120.248	1.53244		140.248	1.44054			0.248	-0.0040752		20.248	0.438914		40.248	0.478119		60.248	1.07503		80.248	1.3568		100.248	1.55082		120.248	1.58238		140.248	1.58476
		0.25	0.0020238		20.25	-2.48e-05		40.25	-5.2e-06		60.25	-3.3e-05		80.25	-0.0020046		100.25	0.0106488		120.25	1.53234		140.25	1.44098			0.25	-0.003935		20.25	0.444926		40.25	0.487678		60.25	1.08393		80.25	1.36184		100.25	1.55308		120.25	1.5841		140.25	1.58662
		0.252	0.0020156		20.252	0.0002308		40.252	-9.58e-05		60.252	-4.68e-05		80.252	-0.0021638		100.252	0.0489492		120.252	1.53264		140.252	1.44229			0.252	-0.003891		20.252	0.451415		40.252	0.495791		60.252	1.09269		80.252	1.36701		100.252	1.55473		120.252	1.58583		140.252	1.58802
		0.254	0.0024768		20.254	7.14e-05		40.254	6.34e-05		60.254	-9.58e-05		80.254	-0.002079		100.254	0.118296		120.254	1.53231		140.254	1.44289			0.254	-0.0038824		20.254	0.457823		40.254	0.503627		60.254	1.10233		80.254	1.37256		100.254	1.55694		120.254	1.58734		140.254	1.58911
		0.256	0.0014554		20.256	0.0002112		40.256	-4.1e-05		60.256	9.06e-05		80.256	-0.0019826		100.256	0.219806		120.256	1.53391		140.256	1.4427			0.256	-0.002042		20.256	0.464274		40.256	0.510227		60.256	1.11088		80.256	1.37775		100.256	1.55849		120.256	1.58855		140.256	1.59083
		0.258	0.0001212		20.258	0.0002908		40.258	-2.72e-05		60.258	0		80.258	-0.0020212		100.258	0.436122		120.258	1.5347		140.258	1.44313			0.258	-0.0020362		20.258	0.471992		40.258	0.518269		60.258	1.12112		80.258	1.38284		100.258	1.56032		120.258	1.59022		140.258	1.59207
		0.26	0.0006122		20.26	0.0001426		40.26	4.68e-05		60.26	0.0001892		80.26	-0.001903		100.26	0.752105		120.26	1.53442		140.26	1.44463			0.26	-0.0021626		20.26	0.478723		40.26	0.526319		60.26	1.12888		80.26	1.38782		100.26	1.56259		120.26	1.59234		140.26	1.59309
		0.262	0.000198		20.262	0.0001426		40.262	0.000124		60.262	7.96e-05		80.262	-0.0018838		100.262	1.03663		120.262	1.53467		140.262	1.44521			0.262	-0.002028		20.262	0.486538		40.262	0.534977		60.262	1.13895		80.262	1.39272		100.262	1.56448		120.262	1.5959		140.262	1.59481
		0.264	0.0003324		20.264	0		40.264	-0.000162		60.264	4.38e-05		80.264	-0.0020264		100.264	1.30237		120.264	1.53428		140.264	1.44481			0.264	-0.0021134		20.264	0.494789		40.264	0.54439		60.264	1.1473		80.264	1.39834		100.264	1.56703		120.264	1.59902		140.264	1.59651
		0.266	0.0001512		20.266	-7.16e-05		40.266	0.00064		60.266	-1.68e-05		80.266	-0.0020212		100.266	1.47909		120.266	1.53498		140.266	1.445			0.266	-0.0020776		20.266	0.502888		40.266	0.554603		60.266	1.15682		80.266	1.40291		100.266	1.57025		120.266	1.60316		140.266	1.59888
		0.268	0.0001374		20.268	0.0002002		40.268	0.0020294		60.268	-0.0001646		80.268	-0.0020814		100.268	1.51421		120.268	1.53645		140.268	1.44485			0.268	-0.0019676		20.268	0.511307		40.268	0.564629		60.268	1.16628		80.268	1.40764		100.268	1.57352		120.268	1.60465		140.268	1.60204
		0.27	6.58e-05		20.27	0.0001372		40.27	0.0018292		60.27	-6.88e-05		80.27	-0.0022186		100.27	1.51921		120.27	1.53635		140.27	1.44467			0.27	-0.0019622		20.27	0.519388		40.27	0.575292		60.27	1.17433		80.27	1.41253		100.27	1.5758		120.27	1.60445		140.27	1.60558
		0.272	0.000247		20.272	0.0002332		40.272	0.0021092		60.272	1.1e-05		80.272	-0.0019964		100.272	1.53209		120.272	1.53663		140.272	1.44608			0.272	-0.00166		20.272	0.527454		40.272	0.583686		60.272	1.1812		80.272	1.41612		100.272	1.57791		120.272	1.60445		140.272	1.60651
		0.274	0.0002252		20.274	0.0002442		40.274	0.0020486		60.274	4.66e-05		80.274	-0.0020046		100.274	1.54164		120.274	1.53646		140.274	1.44729			0.274	-0.0019622		20.274	0.533883		40.274	0.593849		60.274	1.18882		80.274	1.421		100.274	1.57815		120.274	1.60437		140.274	1.60745
		0.276	0.0003844		20.276	0.000203		40.276	0.0021172		60.276	0.0002336		80.276	-0.001911		100.276	1.55291		120.276	1.53654		140.276	1.44685			0.276	-0.0037042		20.276	0.541549		40.276	0.604042		60.276	1.19734		80.276	1.42567		100.276	1.57923		120.276	1.60432		140.276	1.60665
		0.278	0.0003624		20.278	7.38e-05		40.278	0.0021172		60.278	0.0001292		80.278	-0.001955		100.278	1.55915		120.278	1.53614		140.278	1.44711			0.278	-0.0038634		20.278	0.549803		40.278	0.613057		60.278	1.2058		80.278	1.42947		100.278	1.5803		120.278	1.60586		140.278	1.60631
		0.28	0.0002004		20.28	0.0001482		40.28	0.0020132		60.28	0.0001264		80.28	-0.0019248		100.28	1.56439		120.28	1.53717		140.28	1.44799			0.28	-0.0038824		20.28	0.559702		40.28	0.624036		60.28	1.21285		80.28	1.43484		100.28	1.58104		120.28	1.60672		140.28	1.60718
		0.282	0.0002638		20.282	-2.8e-06		40.282	0.0021144		60.282	8.24e-05		80.282	-0.0019768		100.282	1.56322		120.282	1.53846		140.282	1.44938			0.282	-0.003973		20.282	0.570212		40.282	0.634623		60.282	1.22013		80.282	1.43931		100.282	1.5834		120.282	1.60702		140.282	1.609
		0.284	9.64e-05		20.284	6.86e-05		40.284	0.0014034		60.284	7.68e-05		80.284	-0.0020322		100.284	1.56497		120.284	1.53823		140.284	1.44864			0.284	-0.003767		20.284	0.580743		40.284	0.643995		60.284	1.22764		80.284	1.44327		100.284	1.58475		120.284	1.609		140.284	1.61025
		0.286	0.000154		20.286	0.0001372		40.286	-0.0002608		60.286	-0.000412		80.286	-0.0022516		100.286	1.56464		120.286	1.5385		140.286	1.44915			0.286	-0.0038358		20.286	0.591121		40.286	0.655501		60.286	1.23422		80.286	1.44797		100.286	1.58667		120.286	1.61004		140.286	1.61134
		0.288	0.0003024		20.288	0.0001702		40.288	0.000209		60.288	-0.0019852		80.288	-0.0020622		100.288	1.56649		120.288	1.5382		140.288	1.44881			0.288	-0.0036932		20.288	0.600724		40.288	0.666483		60.288	1.24206		80.288	1.45152		100.288	1.58839		120.288	1.61112		140.288	1.61258
		0.29	0.0002228		20.29	0.0002994		40.29	4.16e-05		60.29	-0.0018258		80.29	-0.0020456		100.29	1.56683		120.29	1.53981		140.29	1.45093			0.29	-0.003737		20.29	0.609878		40.29	0.67671		60.29	1.24883		80.29	1.4554		100.29	1.59036		120.29	1.61231		140.29	1.6125
		0.292	0.0002308		20.292	0.0001564		40.292	0.000176		60.292	-0.0018674		80.292	-0.0019688		100.292	1.56837		120.292	1.54047		140.292	1.45077			0.292	-0.0037618		20.292	0.618956		40.292	0.68845		60.292	1.25653		80.292	1.45959		100.292	1.59147		120.292	1.61415		140.292	1.61388
		0.294	0.000349		20.294	6.86e-05		40.294	0.0001212		60.294	-0.0017572		80.294	-0.001749		100.294	1.56858		120.294	1.54027		140.294	1.45119			0.294	-0.0026518		20.294	0.628045		40.294	0.698113		60.294	1.26348		80.294	1.46376		100.294	1.59293		120.294	1.61492		140.294	1.61471
		0.296	0.0002032		20.296	0.0001316		40.296	0.0001812		60.296	-0.0018946		80.296	-0.0019908		100.296	1.56994		120.296	1.54042		140.296	1.45096			0.296	-0.0018112		20.296	0.637736		40.296	0.708205		60.296	1.27081		80.296	1.46789		100.296	1.59444		120.296	1.6168		140.296	1.61553
		0.298	0.000187		20.298	2.8e-06		40.298	3e-06		60.298	-0.0018784		80.298	-0.0020374		100.298	1.56909		120.298	1.54018		140.298	1.45107			0.298	-0.00338		20.298	0.646135		40.298	0.719882		60.298	1.27695		80.298	1.47176		100.298	1.59636		120.298	1.61804		140.298	1.61724
		0.3	0.0001126		20.3	1.1e-05		40.3	1.68e-05		60.3	-0.001966		80.3	-0.0020484		100.3	1.56974		120.3	1.54048		140.3	1.45085			0.3	-0.003913		20.3	0.657504		40.3	0.729513		60.3	1.28476		80.3	1.47557		100.3	1.59835		120.3	1.61907		140.3	1.61832
		0.302	0.0001236		20.302	6.86e-05		40.302	-0.0001674		60.302	-0.0017658		80.302	-0.002098		100.302	1.56902		120.302	1.5402		140.302	1.45132			0.302	-0.0038524		20.302	0.66778		40.302	0.739717		60.302	1.29103		80.302	1.47969		100.302	1.60234		120.302	1.6204		140.302	1.61961
		0.304	0.0003596		20.304	0.0001344		40.304	3.58e-05		60.304	6.06e-05		80.304	-0.0021804		100.304	1.56986		120.304	1.54153		140.304	1.4528			0.304	-0.0038414		20.304	0.67835		40.304	0.750026		60.304	1.29779		80.304	1.48363		100.304	1.6055		120.304	1.62188		140.304	1.62067
		0.306	0.0002146		20.306	0.0002222		40.306	5.54e-05		60.306	-0.0004258		80.306	-0.0019636		100.306	1.56919		120.306	1.54284		140.306	1.45313			0.306	-0.0036736		20.306	0.689445		40.306	0.759722		60.306	1.30437		80.306	1.48589		100.306	1.6078		120.306	1.62324		140.306	1.62235
		0.308	0.0002638		20.308	0.000266		40.308	-5.48e-05		60.308	-0.0020208		80.308	-0.0020016		100.308	1.56998		120.308	1.54231		140.308	1.45295			0.308	-0.0037866		20.308	0.700529		40.308	0.769726		60.308	1.31057		80.308	1.48918		100.308	1.60852		120.308	1.62609		140.308	1.62256
		0.31	0.000382		20.31	0.0001288		40.31	0.0002008		60.31	-0.0017382		80.31	-0.0020484		100.31	1.5708		120.31	1.5425		140.31	1.45297			0.31	-0.0038854		20.31	0.711354		40.31	0.780543		60.31	1.31658		80.31	1.49224		100.31	1.60844		120.31	1.6264		140.31	1.62426
		0.312	0.0002198		20.312	0.0001316		40.312	0.0001074		60.312	-0.0019412		80.312	-0.0018342		100.312	1.57119		120.312	1.54221		140.312	1.45451			0.312	-0.0039512		20.312	0.723638		40.312	0.790214		60.312	1.323		80.312	1.49423		100.312	1.60827		120.312	1.62891		140.312	1.62452
		0.314	0.000239		20.314	3.28e-05		40.314	-1.32e-05		60.314	-0.0018592		80.314	-0.0019826		100.314	1.5704		120.314	1.54271		140.314	1.45508			0.314	-0.0040862		20.314	0.734953		40.314	0.800826		60.314	1.329		80.314	1.49735		100.314	1.60876		120.314	1.6304		140.314	1.62602
		0.316	0.0002198		20.316	-0.0001044		40.316	-5.76e-05		60.316	-0.0020186		80.316	-0.0020212		100.316	1.57114		120.316	1.54435		140.316	1.45488			0.316	-0.0039264		20.316	0.745314		40.316	0.81062		60.316	1.3356		80.316	1.50051		100.316	1.61064		120.316	1.63053		140.316	1.62662
		0.318	2.48e-05		20.318	0.0001454		40.318	-0.0001812		60.318	-0.001598		80.318	-0.002057		100.318	1.57113		120.318	1.54445		140.318	1.45493			0.318	-0.0038824		20.318	0.756884		40.318	0.820784		60.318	1.34127		80.318	1.50341		100.318	1.61197		120.318	1.63248		140.318	1.62814
		0.32	0.000195		20.32	0.0001096		40.32	-6.86e-05		60.32	-2.72e-05		80.32	-0.0021638		100.32	1.57137		120.32	1.5444		140.32	1.45592			0.32	-0.0039212		20.32	0.767599		40.32	0.83068		60.32	1.34719		80.32	1.5068		100.32	1.61348		120.32	1.63255		140.32	1.62861
		0.322	0.0003242		20.322	7.96e-05		40.322	-1.9e-05		60.322	8.82e-05		80.322	-0.0020264		100.322	1.57168		120.322	1.54463		140.322	1.45721			0.322	-0.003726		20.322	0.778512		40.322	0.840714		60.322	1.3532		80.322	1.50981		100.322	1.61478		120.322	1.63331		140.322	1.62952
		0.324	0.0001784		20.324	0.0003238		40.324	-8e-06		60.324	-3.86e-05		80.324	-0.0020594		100.324	1.5716		120.324	1.54446		140.324	1.45669			0.324	-0.0037094		20.324	0.789462		40.324	0.851141		60.324	1.35905		80.324	1.51369		100.324	1.61611		120.324	1.63471		140.324	1.63095
		0.326	0.0003434		20.326	0.0002222		40.326	0.0001292		60.326	-0.0016556		80.326	-0.002076		100.326	1.57173		120.326	1.54525		140.326	1.45717			0.326	-0.0039512		20.326	0.800303		40.326	0.861112		60.326	1.36485		80.326	1.51661		100.326	1.61721		120.326	1.63429		140.326	1.6318
		0.328	0.0003324		20.328	9.34e-05		40.328	0.0002008		60.328	-0.0018784		80.328	-0.001881		100.328	1.57168		120.328	1.54674		140.328	1.45696			0.328	-0.0038634		20.328	0.811266		40.328	0.871278		60.328	1.36998		80.328	1.51981		100.328	1.61861		120.328	1.63612		140.328	1.63308
		0.33	0.000195		20.33	0.0001096		40.33	-2.8e-06		60.33	-0.0020676		80.33	-0.0019636		100.33	1.5717		120.33	1.54641		140.33	1.45718			0.33	-0.0040118		20.33	0.821899		40.33	0.881408		60.33	1.37514		80.33	1.52236		100.33	1.61989		120.33	1.63651		140.33	1.63407
		0.332	0.0002366		20.332	-8.26e-05		40.332	6.34e-05		60.332	-0.0020266		80.332	-0.001933		100.332	1.5716		120.332	1.54652		140.332	1.45684			0.332	-0.0040198		20.332	0.832216		40.332	0.891365		60.332	1.38052		80.332	1.52549		100.332	1.62141		120.332	1.63737		140.332	1.63514
		0.334	2.76e-05		20.334	0.0001506		40.334	-9.86e-05		60.334	-0.001966		80.334	-0.0020046		100.334	1.57304		120.334	1.54655		140.334	1.45696			0.334	-0.003781		20.334	0.841723		40.334	0.90232		60.334	1.38542		80.334	1.5278		100.334	1.62274		120.334	1.63864		140.334	1.63636
		0.336	0.000198		20.336	0.0001892		40.336	-0.0001038		60.336	-0.0020348		80.336	-0.0022048		100.336	1.57371		120.336	1.54643		140.336	1.4578			0.336	-0.0037642		20.336	0.85199		40.336	0.91231		60.336	1.39037		80.336	1.53114		100.336	1.62415		120.336	1.63913		140.336	1.63732
		0.338	0.0002198		20.338	0.000225		40.338	1.38e-05		60.338	-0.0019412		80.338	-0.0021362		100.338	1.57358		120.338	1.54647		140.338	1.45917			0.338	-0.0037728		20.338	0.86137		40.338	0.922204		60.338	1.39564		80.338	1.53368		100.338	1.62528		120.338	1.64065		140.338	1.63843
		0.34	0.0002366		20.34	0.0003046		40.34	6.58e-05		60.34	-0.0018812		80.34	-0.0020074		100.34	1.57375		120.34	1.54665		140.34	1.45877			0.34	-0.0036984		20.34	0.870946		40.34	0.932145		60.34	1.40054		80.34	1.53606		100.34	1.62632		120.34	1.64113		140.34	1.63913
		0.342	0.0002638		20.342	0.0003046		40.342	4.4e-05		60.342	-0.0019164		80.342	-0.00215		100.342	1.57366		120.342	1.54666		140.342	1.4592			0.342	-0.0038524		20.342	0.880554		40.342	0.942547		60.342	1.4056		80.342	1.53897		100.342	1.62719		120.342	1.64269		140.342	1.64051
		0.344	0.0002718		20.344	0.0001344		40.344	0.0002308		60.344	-0.0018178		80.344	-0.0018838		100.344	1.57392		120.344	1.54649		140.344	1.4588			0.344	-0.0038744		20.344	0.890663		40.344	0.952614		60.344	1.41031		80.344	1.54202		100.344	1.62935		120.344	1.64295		140.344	1.64062
		0.346	0.0002746		20.346	0.0001068		40.346	7.74e-05		60.346	-0.0018754		80.346	-0.0019526		100.346	1.57354		120.346	1.54686		140.346	1.46008			0.346	-0.0039626		20.346	0.901174		40.346	0.962258		60.346	1.41426		80.346	1.54695		100.346	1.63195		120.346	1.64458		140.346	1.64171
		0.348	0.0002088		20.348	1.34e-05		40.348	-7.14e-05		60.348	-0.0019194		80.348	-0.0020456		100.348	1.57378		120.348	1.54843		140.348	1.46104			0.348	-0.0040064		20.348	0.912484		40.348	0.972688		60.348	1.41884		80.348	1.55044		100.348	1.63429		120.348	1.64524		140.348	1.64308
		0.35	0.000146		20.35	1.1e-05		40.35	1.1e-05		60.35	-0.0019384		80.35	-0.0019964		100.35	1.57366		120.35	1.54848		140.35	1.46093			0.35	-0.0038716		20.35	0.9226		40.35	0.983164		60.35	1.42365		80.35	1.55339		100.35	1.63621		120.35	1.6467		140.35	1.64245
		0.352	6.88e-05		20.352	0.0001564		40.352	-0.0001702		60.352	-0.0021224		80.352	-0.0020952		100.352	1.57346		120.352	1.5485		140.352	1.46084			0.352	-0.0038964		20.352	0.933316		40.352	0.993011		60.352	1.4275		80.352	1.55578		100.352	1.63794		120.352	1.6473		140.352	1.64431
		0.354	0.000239		20.354	0.0001864		40.354	-3.52e-05		60.354	-0.0019852		80.354	-0.0022186		100.354	1.57358		120.354	1.54849		140.354	1.46073			0.354	-0.0037866		20.354	0.942679		40.354	1.00294		60.354	1.43221		80.354	1.55594		100.354	1.63871		120.354	1.6489		140.354	1.64462
		0.356	0.0001784		20.356	0.0002278		40.356	-1.9e-05		60.356	-0.001955		80.356	-0.0019636		100.356	1.57369		120.356	1.5487		140.356	1.46097			0.356	-0.0036164		20.356	0.951955		40.356	1.01333		60.356	1.43718		80.356	1.55578		100.356	1.63858		120.356	1.64874		140.356	1.64517
		0.358	0.000247		20.358	0.0002112		40.358	3.06e-05		60.358	-0.0019442		80.358	-0.002076		100.358	1.57401		120.358	1.54865		140.358	1.461			0.358	-0.0038358		20.358	0.961472		40.358	1.02314		60.358	1.44018		80.358	1.55748		100.358	1.63852		120.358	1.65072		140.358	1.64675
		0.36	0.000434		20.36	0.0001068		40.36	0.0001212		60.36	-0.0018126		80.36	-0.001922		100.36	1.57595		120.36	1.54862		140.36	1.461			0.36	-0.0038692		20.36	0.970759		40.36	1.03393		60.36	1.44425		80.36	1.55959		100.36	1.6403		120.36	1.65028		140.36	1.64668
		0.362	0.000198		20.362	0.000203		40.362	0.0001432		60.362	-0.0018564		80.362	-0.0018424		100.362	1.57582		120.362	1.55038		140.362	1.46249			0.362	-0.0038854		20.362	0.980307		40.362	1.04239		60.362	1.44853		80.362	1.56156		100.362	1.64066		120.362	1.65207		140.362	1.64847
		0.364	0.0001898		20.364	7.96e-05		40.364	4.68e-05		60.364	-0.0020456		80.364	-0.0019884		100.364	1.57573		120.364	1.55062		140.364	1.46307			0.364	-0.0040804		20.364	0.990797		40.364	1.05226		60.364	1.45247		80.364	1.56393		100.364	1.64132		120.364	1.65306		140.364	1.64893
		0.366	0.0002252		20.366	0		40.366	2.48e-05		60.366	-0.0018812		80.366	-0.0019716		100.366	1.57562		120.366	1.55052		140.366	1.46274			0.366	-0.0039678		20.366	1.00105		40.366	1.06212		60.366	1.45678		80.366	1.56592		100.366	1.643		120.366	1.65501		140.366	1.64992
		0.368	0.0001212		20.368	0.000162		40.368	-0.0001234		60.368	-0.0020566		80.368	-0.0020594		100.368	1.5756		120.368	1.55068		140.368	1.46285			0.368	-0.003902		20.368	1.0115		40.368	1.07217		60.368	1.45995		80.368	1.56809		100.368	1.64267		120.368	1.6565		140.368	1.6512
		0.37	0.0002118		20.37	0.000162		40.37	-0.0001234		60.37	-0.002051		80.37	-0.0022106		100.37	1.57559		120.37	1.55044		140.37	1.4626			0.37	-0.003902		20.37	1.02228		40.37	1.08199		60.37	1.46401		80.37	1.57122		100.37	1.64477		120.37	1.65758		140.37	1.65047
		0.372	0.0002856		20.372	9.86e-05		40.372	8.26e-05		60.372	-0.0019302		80.372	-0.0020264		100.372	1.57569		120.372	1.55072		140.372	1.46281			0.372	-0.0038028		20.372	1.03355		40.372	1.09279		60.372	1.46757		80.372	1.57547		100.372	1.64481		120.372	1.65874		140.372	1.65184
		0.374	0.0002418		20.374	0.0003184		40.374	1.68e-05		60.374	-0.0019332		80.374	-0.0020294		100.374	1.5758		120.374	1.55063		140.374	1.46416			0.374	-0.0037042		20.374	1.0432		40.374	1.10311		60.374	1.47115		80.374	1.57896		100.374	1.64631		120.374	1.65848		140.374	1.65297
		0.376	0.0002938		20.376	0.0001344		40.376	7.44e-05		60.376	-0.00176		80.376	-0.0020046		100.376	1.5757		120.376	1.5506		140.376	1.46528			0.376	-0.003891		20.376	1.05327		40.376	1.1136		60.376	1.47487		80.376	1.58199		100.376	1.64707		120.376	1.65854		140.376	1.65253
		0.378	0.0002938		20.378	8.48e-05		40.378	0.000154		60.378	-0.0018478		80.378	-0.0018948		100.378	1.57665		120.378	1.55061		140.378	1.46489			0.378	-0.0038772		20.378	1.06319		40.378	1.12397		60.378	1.47831		80.378	1.58384		100.378	1.64857		120.378	1.65976		140.378	1.65335
		0.38	0.0001264		20.38	0.0001372		40.38	-5.76e-05		60.38	-0.0020156		80.38	-0.0018978		100.38	1.57797		120.38	1.5507		140.38	1.46514			0.38	-0.003995		20.38	1.07216		40.38	1.13248		60.38	1.48159		80.38	1.58398		100.38	1.64951		120.38	1.66079		140.38	1.65514
		0.382	0.000195		20.382	-6.34e-05		40.382	3e-06		60.382	-0.0018616		80.382	-0.0020236		100.382	1.57757		120.382	1.55223		140.382	1.46478			0.382	-0.0039482		20.382	1.08203		40.382	1.14207		60.382	1.48478		80.382	1.58384		100.382	1.65064		120.382	1.6607		140.382	1.65457
		0.384	8.6e-06		20.384	4.96e-05		40.384	-9.58e-05		60.384	-0.0020814		80.384	-0.0019444		100.384	1.57769		120.384	1.55275		140.384	1.46571			0.384	-0.0038472		20.384	1.09104		40.384	1.15091		60.384	1.48815		80.384	1.58425		100.384	1.65215		120.384	1.66272		140.384	1.65579
		0.386	6.34e-05		20.386	0.0002088		40.386	-0.0001372		60.386	-0.0019742		80.386	-0.0022214		100.386	1.57759		120.386	1.55251		140.386	1.46677			0.386	-0.0038854		20.386	1.10093		40.386	1.16031		60.386	1.49114		80.386	1.586		100.386	1.65279		120.386	1.66272		140.386	1.65701
		0.388	0.0002418		20.388	0.0001506		40.388	-6.28e-05		60.388	-0.0021144		80.388	-0.0020542		100.388	1.57787		120.388	1.55267		140.388	1.46689			0.388	-0.0037948		20.388	1.11061		40.388	1.1697		60.388	1.49463		80.388	1.58723		100.388	1.65385		120.388	1.66348		140.388	1.65666
		0.39	0.0001182		20.39	0.0002498		40.39	-3.8e-05		60.39	-0.0015732		80.39	-0.0020016		100.39	1.57766		120.39	1.55263		140.39	1.46716			0.39	-0.0036518		20.39	1.12138		40.39	1.17884		60.39	1.49767		80.39	1.5888		100.39	1.65493		120.39	1.66563		140.39	1.6577
		0.392	0.0003376		20.392	0.0003376		40.392	8.6e-06		60.392	0.0002278		80.392	-0.0020814		100.392	1.57792		120.392	1.55276		140.392	1.46737			0.392	-0.003833		20.392	1.13113		40.392	1.18878		60.392	1.50197		80.392	1.59049		100.392	1.65534		120.392	1.66678		140.392	1.65895
		0.394	0.0002776		20.394	4.1e-05		40.394	0.0003376		60.394	-0.0012274		80.394	-0.001892		100.394	1.57789		120.394	1.55251		140.394	1.46762			0.394	-0.0038138		20.394	1.14088		40.394	1.19861		60.394	1.50566		80.394	1.59168		100.394	1.6569		120.394	1.66649		140.394	1.65867
		0.396	0.0002146		20.396	7.68e-05		40.396	-3e-05		60.396	-0.0021196		80.396	-0.0018948		100.396	1.57798		120.396	1.55275		140.396	1.46811			0.396	-0.0039626		20.396	1.1505		40.396	1.2087		60.396	1.50924		80.396	1.5935		100.396	1.65713		120.396	1.66755		140.396	1.66061
		0.398	0.0002966		20.398	-6.88e-05		40.398	6.06e-05		60.398	-0.0019194		80.398	-0.002057		100.398	1.5778		120.398	1.55223		140.398	1.4671			0.398	-0.0039708		20.398	1.16026		40.398	1.21772		60.398	1.51219		80.398	1.59509		100.398	1.65912		120.398	1.66678		140.398	1.66111
		0.4	6.88e-05		20.4	5.76e-05		40.4	-9.58e-05		60.4	-0.0020404		80.4	-0.0019768		100.4	1.5778		120.4	1.55363		140.4	1.46628			0.4	-0.003833		20.4	1.16831		40.4	1.2275		60.4	1.51412		80.4	1.59713		100.4	1.6602		120.4	1.6669		140.4	1.66118
		0.402	2.76e-05		20.402	0.0001402		40.402	-0.0001564		60.402	-0.0019798		80.402	-0.0021556		100.402	1.57763		120.402	1.55491		140.402	1.46387			0.402	-0.003811		20.402	1.17858		40.402	1.23493		60.402	1.51599		80.402	1.60024		100.402	1.66098		120.402	1.66886		140.402	1.66118
		0.404	0.0002528		20.404	0.0001234		40.404	-1.9e-05		60.404	-0.001977		80.404	-0.0021666		100.404	1.57777		120.404	1.55462		140.404	1.46105			0.404	-0.0038028		20.404	1.18657		40.404	1.24398		60.404	1.51845		80.404	1.60246		100.404	1.66199		120.404	1.66886		140.404	1.66124
		0.406	0.0002118		20.406	0.0001592		40.406	-2.18e-05		60.406	-0.0018644		80.406	-0.0020154		100.406	1.57782		120.406	1.5548		140.406	1.46108			0.406	-0.003726		20.406	1.19493		40.406	1.25177		60.406	1.52121		80.406	1.6062		100.406	1.66468		120.406	1.66916		140.406	1.66033
		0.408	0.0001898		20.408	0.0002308		40.408	-8e-06		60.408	-0.0019938		80.408	-0.0019526		100.408	1.57772		120.408	1.55469		140.408	1.45752			0.408	-0.0039626		20.408	1.2033		40.408	1.26081		60.408	1.52381		80.408	1.60962		100.408	1.66465		120.408	1.67011		140.408	1.65908
		0.41	0.000247		20.41	0.0001372		40.41	0.0001898		60.41	-0.0017242		80.41	-0.0019606		100.41	1.57781		120.41	1.55446		140.41	1.45084			0.41	-0.0038992		20.41	1.21292		40.41	1.26873		60.41	1.52573		80.41	1.61009		100.41	1.66484		120.41	1.67064		140.41	1.65798
		0.412	0.0002088		20.412	1.9e-05		40.412	5.26e-05		60.412	-0.001936		80.412	-0.0018234		100.412	1.57779		120.412	1.55459		140.412	1.43797			0.412	-0.003891		20.412	1.22235		40.412	1.27721		60.412	1.52848		80.412	1.61131		100.412	1.66614		120.412	1.67023		140.412	1.65713
		0.414	0.0002638		20.414	9.86e-05		40.414	4.16e-05		60.414	-0.001925		80.414	-0.0019606		100.414	1.57771		120.414	1.55448		140.414	1.41425			0.414	-0.0039926		20.414	1.23299		40.414	1.28451		60.414	1.53076		80.414	1.61253		100.414	1.66674		120.414	1.67119		140.414	1.65604
		0.416	0.0002198		20.416	-7.72e-05		40.416	8.6e-06		60.416	-0.001988		80.416	-0.0019744		100.416	1.57775		120.416	1.55452		140.416	1.36876			0.416	-0.0039568		20.416	1.24255		40.416	1.29175		60.416	1.53247		80.416	1.61217		100.416	1.66796		120.416	1.67276		140.416	1.65556
		0.418	6.58e-05		20.418	8.2e-05		40.418	-0.0001096		60.418	-0.0020128		80.418	-0.0020674		100.418	1.57759		120.418	1.55457		140.418	1.17575			0.418	-0.0038306		20.418	1.25252		40.418	1.29907		60.418	1.53387		80.418	1.61258		100.418	1.66916		120.418	1.67277		140.418	1.65453
		0.42	0.0002004		20.42	0.0001644		40.42	-9.58e-05		60.42	-0.0021114		80.42	-0.0021476		100.42	1.57908		120.42	1.55529		140.42	0.929069			0.42	-0.003767		20.42	1.26077		40.42	1.3059		60.42	1.53594		80.42	1.61381		100.42	1.66849		120.42	1.67267		140.42	1.65327
		0.422	0.0001922		20.422	0.0001506		40.422	3.34e-05		60.422	-0.0019302		80.422	-0.0019002		100.422	1.57992		120.422	1.55698		140.422	0.704282			0.422	-0.003759		20.422	1.26935		40.422	1.31304		60.422	1.53815		80.422	1.61523		100.422	1.66973		120.422	1.67294		140.422	1.65291
		0.424	0.000239		20.424	0.0003842		40.424	6.34e-05		60.424	-0.001988		80.424	-0.0018782		100.424	1.57964		120.424	1.55678		140.424	0.457239			0.424	-0.0038138		20.424	1.27922		40.424	1.31914		60.424	1.54023		80.424	1.61631		100.424	1.67074		120.424	1.67468		140.424	1.65094
		0.426	0.0003324		20.426	4.1e-05		40.426	0.0001402		60.426	-0.0017242		80.426	-0.001911		100.426	1.57997		120.426	1.55676		140.426	0.326509			0.426	-0.003954		20.426	1.28737		40.426	1.32541		60.426	1.54269		80.426	1.6175		100.426	1.67097		120.426	1.67443		140.426	1.65076
		0.428	0.0002252		20.428	6.86e-05		40.428	0.0001074		60.428	-0.0017438		80.428	-0.001697		100.428	1.5798		120.428	1.55668		140.428	0.302591			0.428	-0.0040064		20.428	1.29595		40.428	1.33144		60.428	1.54455		80.428	1.61897		100.428	1.67049		120.428	1.67448		140.428	1.64896
		0.43	0.000198		20.43	0.0001068		40.43	-5.2e-06		60.43	-0.0019938		80.43	-0.0019358		100.43	1.57979		120.43	1.55668		140.43	0.26406			0.43	-0.0039708		20.43	1.30406		40.43	1.33678		60.43	1.54592		80.43	1.62048		100.43	1.67145		120.43	1.67479		140.43	1.64849
		0.432	0.0001484		20.432	-1.1e-05		40.432	-1.1e-05		60.432	-0.001947		80.432	-0.002117		100.432	1.57974		120.432	1.55658		140.432	0.23721			0.432	-0.003935		20.432	1.31263		40.432	1.3422		60.432	1.54766		80.432	1.62187		100.432	1.67292		120.432	1.67654		140.432	1.64678
		0.434	4.96e-05		20.434	7.14e-05		40.434	-3.52e-05		60.434	-0.0019852		80.434	-0.0037674		100.434	1.57985		120.434	1.55671		140.434	0.209627			0.434	-0.0037618		20.434	1.32073		40.434	1.34766		60.434	1.54919		80.434	1.62331		100.434	1.67268		120.434	1.67674		140.434	1.64616
		0.436	9.06e-05		20.436	0.0001454		40.436	-0.0001124		60.436	-0.002131		80.436	-0.0042204		100.436	1.57961		120.436	1.5567		140.436	0.184718			0.436	-0.0038796		20.436	1.32961		40.436	1.35322		60.436	1.55161		80.436	1.62452		100.436	1.67427		120.436	1.67713		140.436	1.64479
		0.438	0.0002804		20.438	0.0001206		40.438	-5.2e-05		60.438	-0.001925		80.438	-0.004023		100.438	1.57995		120.438	1.55688		140.438	0.160548			0.438	-0.003748		20.438	1.33711		40.438	1.35882		60.438	1.55335		80.438	1.62563		100.438	1.67521		120.438	1.67877		140.438	1.64363
		0.44	9.36e-05		20.44	0.0002002		40.44	-1.32e-05		60.44	-0.001977		80.44	-0.0040778		100.44	1.57971		120.44	1.55689		140.44	0.143996			0.44	-0.0037122		20.44	1.34327		40.44	1.36398		60.44	1.55543		80.44	1.62665		100.44	1.67488		120.44	1.67859		140.44	1.64331
		0.442	0.000247		20.442	0.0002112		40.442	5.78e-05		60.442	-0.0018454		80.442	-0.0039486		100.442	1.57985		120.442	1.55683		140.442	0.132419			0.442	-0.0038854		20.442	1.34919		40.442	1.36861		60.442	1.55775		80.442	1.62783		100.442	1.6766		120.442	1.67855		140.442	1.64207
		0.444	0.0003406		20.444	8.76e-05		40.444	0.0002776		60.444	-0.0017352		80.444	-0.0039128		100.444	1.57989		120.444	1.55674		140.444	0.125266			0.444	-0.0038138		20.444	1.35502		40.444	1.37374		60.444	1.55972		80.444	1.62914		100.444	1.6764		120.444	1.67935		140.444	1.64108
		0.446	9.64e-05		20.446	0.0001564		40.446	0		60.446	-0.0018974		80.446	-0.003839		100.446	1.57979		120.446	1.55668		140.446	0.122072			0.446	-0.0039846		20.446	1.36062		40.446	1.37821		60.446	1.56272		80.446	1.63135		100.446	1.67723		120.446	1.681		140.446	1.64081
		0.448	0.0002088		20.448	-1.92e-05		40.448	-3.8e-05		60.448	-0.001914		80.448	-0.004218		100.448	1.57973		120.448	1.55662		140.448	0.121281			0.448	-0.0040366		20.448	1.36575		40.448	1.38216		60.448	1.56599		80.448	1.63348		100.448	1.67875		120.448	1.68039		140.448	1.63822
		0.45	7.16e-05		20.45	0		40.45	2.78e-05		60.45	-0.0019002		80.45	-0.0041712		100.45	1.57976		120.45	1.55662		140.45	0.120513			0.45	-0.003902		20.45	1.37074		40.45	1.38723		60.45	1.56867		80.45	1.63517		100.45	1.67852		120.45	1.68145		140.45	1.6378
		0.452	0.0015298		20.452	0.0002002		40.452	-0.0001564		60.452	-0.0021334		80.452	-0.004465		100.452	1.57958		120.452	1.55681		140.452	0.119936			0.452	-0.0038634		20.452	1.37601		40.452	1.3911		60.452	1.57072		80.452	1.6364		100.452	1.67957		120.452	1.68286		140.452	1.63602
		0.454	0.0022712		20.454	7.38e-05		40.454	-0.0001016		60.454	-0.001999		80.454	-0.0046272		100.454	1.57968		120.454	1.55648		140.454	0.121264			0.454	-0.0038576		20.454	1.38086		40.454	1.39544		60.454	1.5722		80.454	1.63729		100.454	1.68109		120.454	1.68306		140.454	1.63524
		0.456	0.0019966		20.456	0.0001592		40.456	7.16e-05		60.456	-0.0018892		80.456	-0.004981		100.456	1.58129		120.456	1.55817		140.456	0.120883			0.456	-0.003685		20.456	1.38602		40.456	1.39978		60.456	1.57192		80.456	1.63842		100.456	1.68078		120.456	1.68473		140.456	1.63364
		0.458	0.0022298		20.458	0.0002994		40.458	6.88e-05		60.458	-0.0019852		80.458	-0.0057282		100.458	1.58206		120.458	1.5582		140.458	0.121687			0.458	-0.0038444		20.458	1.39118		40.458	1.40386		60.458	1.57343		80.458	1.63812		100.458	1.68068		120.458	1.68479		140.458	1.63234
		0.46	0.0021888		20.46	0.0002088		40.46	0.0002366		60.46	-0.0018258		80.46	-0.0055302		100.46	1.58187		120.46	1.55759		140.46	0.123036			0.46	-0.0039292		20.46	1.39578		40.46	1.40827		60.46	1.57419		80.46	1.63938		100.46	1.68222		120.46	1.686		140.46	1.63098
		0.462	0.0021944		20.462	7.68e-05		40.462	8.78e-05		60.462	-0.0018148		80.462	-0.0049924		100.462	1.58207		120.462	1.55913		140.462	0.122852			0.462	-0.0038692		20.462	1.40099		40.462	1.41229		60.462	1.57591		80.462	1.64081		100.462	1.68274		120.462	1.68758		140.462	1.63012
		0.464	0.0020076		20.464	0.0001154		40.464	-6.58e-05		60.464	-0.001977		80.464	-0.0050634		100.464	1.58164		120.464	1.55829		140.464	0.123008			0.464	-0.004108		20.464	1.40567		40.464	1.41534		60.464	1.57728		80.464	1.64227		100.464	1.68247		120.464	1.68883		140.464	1.62848
		0.466	0.0021748		20.466	-3.3e-05		40.466	0		60.466	-0.0019084		80.466	-0.0030316		100.466	1.58185		120.466	1.55891		140.466	0.124705			0.466	-0.003932		20.466	1.40993		40.466	1.41968		60.466	1.57857		80.466	1.64293		100.466	1.68454		120.466	1.68911		140.466	1.62746
		0.468	0.0019198		20.468	8.2e-05		40.468	-0.0001286		60.468	-0.0021224		80.468	0.0011426		100.468	1.58166		120.468	1.55859		140.468	0.124801			0.468	-0.0040088		20.468	1.41427		40.468	1.42325		60.468	1.58062		80.468	1.6445		100.468	1.68472		120.468	1.68903		140.468	1.62597
		0.47	0.0023312		20.47	0.0001154		40.47	-0.0001124		60.47	-0.0020376		80.47	0.009306		100.47	1.5819		120.47	1.55891		140.47	0.124412			0.47	-0.0038196		20.47	1.41825		40.47	1.42637		60.47	1.58186		80.47	1.64481		100.47	1.68649		120.47	1.68915		140.47	1.62459
		0.472	0.0023174		20.472	0.0001782		40.472	0.0001212		60.472	-0.0019222		80.472	0.028533		100.472	1.58184		120.472	1.55865		140.472	0.126402			0.472	-0.0036984		20.472	1.42247		40.472	1.43017		60.472	1.58329		80.472	1.64616		100.472	1.68746		120.472	1.68926		140.472	1.62338
		0.474	0.0023042		20.474	0.0003184		40.474	4.16e-05		60.474	-0.001969		80.474	0.0602766		100.474	1.58197		120.474	1.55896		140.474	0.126781			0.474	-0.0037342		20.474	1.42667		40.474	1.43366		60.474	1.5847		80.474	1.6472		100.474	1.68894		120.474	1.68945		140.474	1.62265
		0.476	0.0023618		20.476	0.0002632		40.476	0.0001812		60.476	-0.001804		80.476	0.123046		100.476	1.58197		120.476	1.55868		140.476	0.126812			0.476	-0.003833		20.476	1.4299		40.476	1.4366		60.476	1.58656		80.476	1.64848		100.476	1.69056		120.476	1.68874		140.476	1.62109
		0.478	0.0022354		20.478	7.14e-05		40.478	0.000124		60.478	-0.0017738		80.478	0.218027		100.478	1.58199		120.478	1.55892		140.478	0.126896			0.478	-0.0038772		20.478	1.43368		40.478	1.43992		60.478	1.5881		80.478	1.6496		100.478	1.69229		120.478	1.6892		140.478	1.6202
		0.48	0.002326		20.48	0.0001068		40.48	1.92e-05		60.48	-0.0020404		80.48	0.420434		100.48	1.58179		120.48	1.55859		140.48	0.127347			0.48	-0.003973		20.48	1.43766		40.48	1.4424		60.48	1.59039		80.48	1.65073		100.48	1.69399		120.48	1.68887		140.48	1.61828
		0.482	0.0008818		20.482	-6.06e-05		40.482	9.06e-05		60.482	-0.001936		80.482	0.743115		100.482	1.58199		120.482	1.55993		140.482	0.128896			0.482	-0.0040474		20.482	1.44076		40.482	1.44527		60.482	1.59303		80.482	1.65169		100.482	1.69511		120.482	1.69023		140.482	1.61701
		0.484	-7.68e-05		20.484	3e-05		40.484	-2.72e-05		60.484	-0.0020128		80.484	1.03967		100.484	1.58174		120.484	1.56079		140.484	0.12866			0.484	-0.0053498		20.484	1.44414		40.484	1.44856		60.484	1.59521		80.484	1.65255		100.484	1.69485		120.484	1.69122		140.484	1.61558
		0.486	0.0003406		20.486	0.0001182		40.486	-0.0001644		60.486	-0.0020758		80.486	1.31187		100.486	1.58178		120.486	1.56072		140.486	0.128747			0.486	-0.006034		20.486	1.44734		40.486	1.45069		60.486	1.59773		80.486	1.65395		100.486	1.69646		120.486	1.69111		140.486	1.61442
		0.488	0.0001732		20.488	4.66e-05		40.488	6.06e-05		60.488	-0.0019332		80.488	1.5064		100.488	1.5818		120.488	1.56096		140.488	0.128687			0.488	-0.0055914		20.488	1.45079		40.488	1.45298		60.488	1.59969		80.488	1.6547		100.488	1.6974		120.488	1.69153		140.488	1.61327
		0.49	0.0003352		20.49	0.0002278		40.49	-1.62e-05		60.49	-0.0019032		80.49	1.55254		100.49	1.58194		120.49	1.56113		140.49	0.129005			0.49	-0.0041658		20.49	1.45397		40.49	1.45559		60.49	1.60021		80.49	1.65535		100.49	1.69708		120.49	1.69195		140.49	1.61244
		0.492	0.0003376		20.492	0.0002222		40.492	0.000168		60.492	-0.0018396		80.492	1.55591		100.492	1.58194		120.492	1.56122		140.492	0.12891			0.492	-0.0037318		20.492	1.45673		40.492	1.45802		60.492	1.59992		80.492	1.65676		100.492	1.69715		120.492	1.69221		140.492	1.61017
		0.494	0.0004946		20.494	0.0001068		40.494	0.0002198		60.494	-0.00176		80.494	1.57265		100.494	1.58205		120.494	1.56149		140.494	0.129025			0.494	-0.0039402		20.494	1.45954		40.494	1.46067		60.494	1.60038		80.494	1.65674		100.494	1.69728		120.494	1.69099		140.494	1.60909
		0.496	0.0001212		20.496	6.58e-05		40.496	3.86e-05		60.496	-0.001906		80.496	1.5823		100.496	1.58188		120.496	1.56121		140.496	0.12903			0.496	-0.0038196		20.496	1.46199		40.496	1.4628		60.496	1.6016		80.496	1.65862		100.496	1.69689		120.496	1.69246		140.496	1.60729
		0.498	0.0002776		20.498	4.1e-05		40.498	-2.18e-05		60.498	-0.001928		80.498	1.59544		100.498	1.58179		120.498	1.55967		140.498	0.12883			0.498	-0.004141		20.498	1.46451		40.498	1.46567		60.498	1.60261		80.498	1.65901		100.498	1.69585		120.498	1.69356		140.498	1.60776
		0.5	6.34e-05		20.5	3.28e-05		40.5	0.0001074		60.5	-0.0019522		80.5	1.60077		100.5	1.5818		120.5	1.55833		140.5	0.128866			0.5	-0.0037318		20.5	1.46751		40.5	1.46815		60.5	1.60397		80.5	1.66099		100.5	1.69688		120.5	1.69307		140.5	1.60602
		0.502	0.000146		20.502	0.0001154		40.502	-0.0001674		60.502	-0.0021558		80.502	1.60695		100.502	1.58163		120.502	1.55515		140.502	0.128797			0.502	-0.0040064		20.502	1.47005		40.502	1.47044		60.502	1.60527		80.502	1.66249		100.502	1.69527		120.502	1.69362		140.502	1.60495
		0.504	0.0001346		20.504	9.86e-05		40.504	1.68e-05		60.504	-0.0019632		80.504	1.60534		100.504	1.58181		120.504	1.55181		140.504	0.128849			0.504	-0.003523		20.504	1.47285		40.504	1.47236		60.504	1.60622		80.504	1.6654		100.504	1.69538		120.504	1.69342		140.504	1.60291
		0.506	0.0003272		20.506	0.0001754		40.506	3e-06		60.506	-0.0018536		80.506	1.60832		100.506	1.58191		120.506	1.55202		140.506	0.128756			0.506	-0.004479		20.506	1.47533		40.506	1.47461		60.506	1.60773		80.506	1.66718		100.506	1.69525		120.506	1.69299		140.506	1.60035
		0.508	0.0001702		20.508	0.000217		40.508	1.92e-05		60.508	-0.0019002		80.508	1.60792		100.508	1.58337		120.508	1.5517		140.508	0.130197			0.508	-0.0058608		20.508	1.47822		40.508	1.47658		60.508	1.60898		80.508	1.6689		100.508	1.6967		120.508	1.69133		140.508	1.59804
		0.51	0.0003544		20.51	0.0001536		40.51	0.0001102		60.51	-0.001801		80.51	1.61025		100.51	1.58421		120.51	1.54499		140.51	0.131197			0.51	-0.0057894		20.51	1.48063		40.51	1.47964		60.51	1.61056		80.51	1.66803		100.51	1.69738		120.51	1.69003		140.51	1.5965
		0.512	0.000195		20.512	0.000104		40.512	9.92e-05		60.512	-0.0018374		80.512	1.60939		100.512	1.58377		120.512	1.53873		140.512	0.130911			0.512	-0.005817		20.512	1.483		40.512	1.48182		60.512	1.61188		80.512	1.66869		100.512	1.697		120.512	1.68903		140.512	1.59517
		0.514	0.0002088		20.514	7.68e-05		40.514	3.86e-05		60.514	-0.001936		80.514	1.61096		100.514	1.58399		120.514	1.51501		140.514	0.130958			0.514	-0.0060034		20.514	1.48581		40.514	1.48411		60.514	1.61322		80.514	1.66663		100.514	1.69716		120.514	1.68968		140.514	1.59392
		0.516	0.0001098		20.516	2.48e-05		40.516	2.78e-05		60.516	-0.0019032		80.516	1.60992		100.516	1.58379		120.516	1.48908		140.516	0.130911			0.516	-0.0058418		20.516	1.48853		40.516	1.48634		60.516	1.61417		80.516	1.6681		100.516	1.69869		120.516	1.68738		140.516	1.592
		0.518	9.36e-05		20.518	4.96e-05		40.518	-0.000192		60.518	-0.0020566		80.518	1.61151		100.518	1.58382		120.518	1.32971		140.518	0.130387			0.518	-0.0057974		20.518	1.49089		40.518	1.48873		60.518	1.61544		80.518	1.6687		100.518	1.69933		120.518	1.68789		140.518	1.59048
		0.52	0.0001922		20.52	0.0001344		40.52	-0.0001286		60.52	-0.0020624		80.52	1.61086		100.52	1.58372		120.52	1.00466		140.52	0.128684			0.52	-0.0057646		20.52	1.49335		40.52	1.49085		60.52	1.61615		80.52	1.67025		100.52	1.69905		120.52	1.68595		140.52	1.58851
		0.522	0.0002994		20.522	0.0001782		40.522	4.96e-05		60.522	-0.0018396		80.522	1.61154		100.522	1.58401		120.522	0.722394		140.522	0.129074			0.522	-0.0056936		20.522	1.49515		40.522	1.49299		60.522	1.61745		80.522	1.6708		100.522	1.69963		120.522	1.68556		140.522	1.58688
		0.524	0.0002118		20.524	0.0002798		40.524	-3.28e-05		60.524	-0.0019412		80.524	1.61013		100.524	1.5839		120.524	0.416381		140.524	0.129016			0.524	-0.0057236		20.524	1.49753		40.524	1.4951		60.524	1.61845		80.524	1.6711		100.524	1.69886		120.524	1.6851		140.524	1.58517
		0.526	0.000401		20.526	0.0001536		40.526	0.0001264		60.526	-0.0018592		80.526	1.61051		100.526	1.58408		120.526	0.186696		140.526	0.129148			0.526	-0.0059324		20.526	1.49985		40.526	1.49749		60.526	1.62003		80.526	1.67283		100.526	1.6994		120.526	1.68341		140.526	1.58401
		0.528	0.0002146		20.528	0.0001344		40.528	0.0001898		60.528	-0.0018616		80.528	1.61074		100.528	1.58402		120.528	0.152621		140.528	0.129313			0.528	-0.00588		20.528	1.50238		40.528	1.50016		60.528	1.62156		80.528	1.67218		100.528	1.70084		120.528	1.68209		140.528	1.58211
		0.53	0.0001512		20.53	0.000162		40.53	-6.86e-05		60.53	-0.0018892		80.53	1.61144		100.53	1.58401		120.53	0.143543		140.53	0.128772			0.53	-0.0060478		20.53	1.50483		40.53	1.50182		60.53	1.623		80.53	1.67302		100.53	1.70118		120.53	1.68036		140.53	1.58128
		0.532	0.000146		20.532	4.96e-05		40.532	-3.8e-05		60.532	-0.001804		80.532	1.60998		100.532	1.58387		120.532	0.115311		140.532	0.126982			0.532	-0.0059624		20.532	1.50676		40.532	1.50346		60.532	1.62447		80.532	1.67453		100.532	1.70104		120.532	1.67913		140.532	1.58147
		0.534	3.06e-05		20.534	-1.92e-05		40.534	-6e-05		60.534	-0.0020128		80.534	1.611		100.534	1.58386		120.534	0.10159		140.534	0.127042			0.534	-0.0059158		20.534	1.50912		40.534	1.50525		60.534	1.6258		80.534	1.67456		100.534	1.70103		120.534	1.67757		140.534	1.58169
		0.536	1.38e-05		20.536	0.0001096		40.536	-5.2e-05		60.536	-0.0021092		80.536	1.61046		100.536	1.5837		120.536	0.0762442		140.536	0.126896			0.536	-0.0058966		20.536	1.5111		40.536	1.50635		60.536	1.62766		80.536	1.67556		100.536	1.7022		120.536	1.67743		140.536	1.58167
		0.538	0.000184		20.538	0.0001974		40.538	4.4e-05		60.538	-0.0020128		80.538	1.61007		100.538	1.58397		120.538	0.0650462		140.538	0.126836			0.538	-0.0056878		20.538	1.51281		40.538	1.50831		60.538	1.62773		80.538	1.67705		100.538	1.70331		120.538	1.67581		140.538	1.58201
		0.54	0.0001346		20.54	0.0002856		40.54	-2.72e-05		60.54	-0.0019718		80.54	1.61008		100.54	1.5839		120.54	0.0503364		140.54	0.125216			0.54	-0.0057288		20.54	1.51432		40.54	1.51032		60.54	1.62903		80.54	1.67644		100.54	1.70282		120.54	1.67516		140.54	1.57875
		0.542	0.000228		20.542	0.0002632		40.542	6.34e-05		60.542	-0.001925		80.542	1.61022		100.542	1.58401		120.542	0.0511026		140.542	0.125178			0.542	-0.0059048		20.542	1.51595		40.542	1.51184		60.542	1.63038		80.542	1.67851		100.542	1.703		120.542	1.67368		140.542	1.57518
		0.544	0.0001292		20.544	0.0001454		40.544	0.000195		60.544	-0.001741		80.544	1.61015		100.544	1.58411		120.544	0.0441002		140.544	0.125172			0.544	-0.005891		20.544	1.51756		40.544	1.5138		60.544	1.63012		80.544	1.67806		100.544	1.70335		120.544	1.67266		140.544	1.5716
		0.546	0.0004916		20.546	0.0001402		40.546	8.54e-05		60.546	-0.001925		80.546	1.6112		100.546	1.58394		120.546	0.0481396		140.546	0.125406			0.546	-0.0059266		20.546	1.51972		40.546	1.51541		60.546	1.63181		80.546	1.67963		100.546	1.70504		120.546	1.67155		140.546	1.56752
		0.548	0.0021696		20.548	-5.8e-06		40.548	-8e-06		60.548	-0.0019718		80.548	1.61194		100.548	1.58399		120.548	0.043743		140.548	0.124263			0.548	-0.0060092		20.548	1.52164		40.548	1.51692		60.548	1.63221		80.548	1.68058		100.548	1.70452		120.548	1.67091		140.548	1.56585
		0.55	0.0018674		20.55	-3.86e-05		40.55	-7.14e-05		60.55	-0.0020156		80.55	1.6115		100.55	1.58384		120.55	0.0470194		140.55	0.123066			0.55	-0.005891		20.55	1.52359		40.55	1.5189		60.55	1.63372		80.55	1.68048		100.55	1.7051		120.55	1.671		140.55	1.56452
		0.552	0.0020156		20.552	0.0001892		40.552	-0.0002388		60.552	-0.0021092		80.552	1.61217		100.552	1.58373		120.552	0.0433368		140.552	0.123368			0.552	-0.0058442		20.552	1.52536		40.552	1.52044		60.552	1.63404		80.552	1.68238		100.552	1.70482		120.552	1.66981		140.552	1.56275
		0.554	0.0020376		20.554	0.0001482		40.554	3.58e-05		60.554	-0.0019908		80.554	1.61198		100.554	1.58398		120.554	0.0461736		140.554	0.122717			0.554	-0.0057922		20.554	1.52742		40.554	1.52217		60.554	1.63532		80.554	1.68271		100.554	1.70494		120.554	1.66954		140.554	1.56078
		0.556	0.002161		20.556	0.000214		40.556	8.6e-06		60.556	-0.0020156		80.556	1.61228		100.556	1.58392		120.556	0.0433506		140.556	0.121421			0.556	-0.0057068		20.556	1.5292		40.556	1.52402		60.556	1.6364		80.556	1.68242		100.556	1.70636		120.556	1.66911		140.556	1.55879
		0.558	0.00215		20.558	0.0002526		40.558	6.06e-05		60.558	-0.0018592		80.558	1.61218		100.558	1.58391		120.558	0.0455584		140.558	0.121278			0.558	-0.005869		20.558	1.53101		40.558	1.52557		60.558	1.63753		80.558	1.68404		100.558	1.70718		120.558	1.66724		140.558	1.5567
		0.56	0.0023508		20.56	0.0001454		40.56	0.0001212		60.56	-0.001793		80.56	1.61124		100.56	1.58405		120.56	0.0440068		140.56	0.121119			0.56	-0.0059076		20.56	1.53288		40.56	1.52738		60.56	1.6386		80.56	1.68453		100.56	1.70691		120.56	1.66562		140.56	1.55529
		0.562	0.0022794		20.562	0.0001536		40.562	0.000146		60.562	-0.0018126		80.562	1.61025		100.562	1.58401		120.562	0.0475544		140.562	0.119318			0.562	-0.005869		20.562	1.5351		40.562	1.52892		60.562	1.63927		80.562	1.68427		100.562	1.7089		120.562	1.66434		140.562	1.55364
		0.564	0.0022736		20.564	9.34e-05		40.564	3.86e-05		60.564	-0.0019852		80.564	1.6103		100.564	1.58387		120.564	0.0453906		140.564	0.119442			0.564	-0.0061108		20.564	1.53733		40.564	1.53065		60.564	1.64046		80.564	1.68614		100.564	1.70865		120.564	1.6632		140.564	1.55359
		0.566	0.0022164		20.566	-8.6e-06		40.566	-2.8e-06		60.566	-0.0019112		80.566	1.61066		100.566	1.58392		120.566	0.0470438		140.566	0.119082			0.566	-0.005888		20.566	1.53927		40.566	1.53205		60.566	1.64103		80.566	1.68644		100.566	1.70908		120.566	1.66173		140.566	1.55363
		0.568	0.0020594		20.568	0.0001154		40.568	-0.000162		60.568	-0.0021172		80.568	1.61218		100.568	1.5837		120.568	0.0470056		140.568	0.117533			0.568	-0.0058032		20.568	1.54109		40.568	1.53325		60.568	1.64241		80.568	1.68658		100.568	1.70874		120.568	1.6602		140.568	1.55382
		0.57	0.0022488		20.57	8.2e-05		40.57	-5.2e-05		60.57	-0.0020676		80.57	1.61204		100.57	1.58388		120.57	0.0493646		140.57	0.117176			0.57	-0.0058332		20.57	1.54273		40.57	1.53482		60.57	1.64249		80.57	1.68842		100.57	1.70906		120.57	1.66089		140.57	1.55231
		0.572	0.0020266		20.572	0.0001674		40.572	-9.06e-05		60.572	-0.0020348		80.572	1.61228		100.572	1.58389		120.572	0.0478182		140.572	0.116641			0.572	-0.0056688		20.572	1.54388		40.572	1.53621		60.572	1.64479		80.572	1.69062		100.572	1.70898		120.572	1.65907		140.572	1.5496
		0.574	0.0003104		20.574	0.0003076		40.574	4.4e-05		60.574	-0.0019412		80.574	1.61212		100.574	1.58389		120.574	0.0495238		140.574	0.115053			0.574	-0.0057756		20.574	1.54536		40.574	1.53781		60.574	1.64397		80.574	1.69243		100.574	1.70895		120.574	1.65768		140.574	1.54591
		0.576	0.0004558		20.576	0.0002388		40.576	0.0001432		60.576	-0.0018974		80.576	1.61224		100.576	1.58406		120.576	0.0498338		140.576	0.115377			0.576	-0.0058828		20.576	1.54627		40.576	1.53991		60.576	1.64657		80.576	1.69431		100.576	1.70898		120.576	1.65701		140.576	1.54148
		0.578	0.0003462		20.578	8.2e-05		40.578	0.0002228		60.578	-0.0017738		80.578	1.61234		100.578	1.58408		120.578	0.0510582		140.578	0.115451			0.578	-0.005869		20.578	1.54777		40.578	1.54145		60.578	1.64605		80.578	1.69695		100.578	1.7089		120.578	1.65419		140.578	1.5391
		0.58	0.000239		20.58	0.0001288		40.58	-4.1e-05		60.58	-0.0019632		80.58	1.61231		100.58	1.58393		120.58	0.049982		140.58	0.114627			0.58	-0.0060178		20.58	1.54926		40.58	1.54351		60.58	1.64752		80.58	1.69867		100.58	1.71023		120.58	1.65254		140.58	1.53754
		0.582	0.0003738		20.582	-8.26e-05		40.582	3.34e-05		60.582	-0.0019718		80.582	1.61221		100.582	1.58396		120.582	0.0508528		140.582	0.112793			0.582	-0.0059902		20.582	1.55102		40.582	1.54526		60.582	1.648		80.582	1.69876		100.582	1.71099		120.582	1.65133		140.582	1.53596
		0.584	0.0001182		20.584	5.2e-06		40.584	-8.2e-05		60.584	-0.0020734		80.584	1.61225		100.584	1.58389		120.584	0.0502814		140.584	0.113524			0.584	-0.005869		20.584	1.55278		40.584	1.54623		60.584	1.64932		80.584	1.69903		100.584	1.71076		120.584	1.64986		140.584	1.53431
		0.586	0.000176		20.586	0.0001124		40.586	-0.0001892		60.586	-0.002051		80.586	1.61202		100.586	1.58372		120.586	0.050836		140.586	0.111701			0.586	-0.0057842		20.586	1.55467		40.586	1.5475		60.586	1.6509		80.586	1.69833		100.586	1.71099		120.586	1.64865		140.586	1.53255
		0.588	0.0001512		20.588	8e-06		40.588	2.48e-05		60.588	-0.0019112		80.588	1.61223		100.588	1.58386		120.588	0.0516872		140.588	0.110907			0.588	-0.005828		20.588	1.55675		40.588	1.54848		60.588	1.65296		80.588	1.6968		100.588	1.71087		120.588	1.64706		140.588	1.53083
		0.59	0.0002528		20.59	0.0001864		40.59	3.06e-05		60.59	-0.0019938		80.59	1.61226		100.59	1.58396		120.59	0.0531812		140.59	0.109679			0.59	-0.0057154		20.59	1.55851		40.59	1.54963		60.59	1.65481		80.59	1.69712		100.59	1.71232		120.59	1.64574		140.59	1.52878
		0.592	0.0002994		20.592	0.0003318		40.592	5.78e-05		60.592	-0.0018258		80.592	1.61221		100.592	1.58396		120.592	0.0522336		140.592	0.108611			0.592	-0.0058938		20.592	1.55979		40.592	1.55136		60.592	1.65629		80.592	1.69694		100.592	1.71288		120.592	1.64433		140.592	1.52702
		0.594	0.0003434		20.594	0.0001234		40.594	0.0001732		60.594	-0.0017242		80.594	1.61238		100.594	1.5841		120.594	0.052967		140.594	0.107532			0.594	-0.0058442		20.594	1.56036		40.594	1.55238		60.594	1.65767		80.594	1.69701		100.594	1.71278		120.594	1.64288		140.594	1.52583
		0.596	0.0001512		20.596	0.0001402		40.596	3.86e-05		60.596	-0.0019718		80.596	1.6124		100.596	1.58394		120.596	0.0522394		140.596	0.106766			0.596	-0.005858		20.596	1.56198		40.596	1.55363		60.596	1.65838		80.596	1.69691		100.596	1.71254		120.596	1.64163		140.596	1.52569
		0.598	0.000217		20.598	8.76e-05		40.598	2.78e-05		60.598	-0.0019442		80.598	1.61228		100.598	1.58375		120.598	0.052709		140.598	0.105289			0.598	-0.0060258		20.598	1.56254		40.598	1.55467		60.598	1.65815		80.598	1.69724		100.598	1.71378		120.598	1.64026		140.598	1.52405
		0.6	0.0001292		20.6	4.38e-05		40.6	4.96e-05		60.6	-0.0019604		80.6	1.61228		100.6	1.58385		120.6	0.0522914		140.6	0.104984			0.6	-0.005839		20.6	1.56425		40.6	1.55587		60.6	1.65863		80.6	1.69672		100.6	1.71498		120.6	1.63875		140.6	1.52384
		0.602	0.0001374		20.602	0.0001506		40.602	-0.0001426		60.602	-0.002153		80.602	1.61217		100.602	1.58374		120.602	0.054266		140.602	0.103179			0.602	-0.0058718		20.602	1.56514		40.602	1.55721		60.602	1.66022		80.602	1.69793		100.602	1.71451		120.602	1.63781		140.602	1.52149
		0.604	0.0002666		20.604	0.0001016		40.604	-3.8e-05		60.604	-0.0020404		80.604	1.61212		100.604	1.58379		120.604	0.0545896		140.604	0.102784			0.604	-0.0057812		20.604	1.56684		40.604	1.55854		60.604	1.66017		80.604	1.69925		100.604	1.71576		120.604	1.63633		140.604	1.51836
		0.606	0.0001512		20.606	0.0001726		40.606	0.0001702		60.606	-0.001966		80.606	1.6123		100.606	1.58397		120.606	0.0548234		140.606	0.101244			0.606	-0.0056162		20.606	1.56844		40.606	1.55968		60.606	1.66087		80.606	1.69885		100.606	1.71748		120.606	1.63528		140.606	1.51576
		0.608	0.000187		20.608	0.0003266		40.608	1.1e-05		60.608	-0.0018892		80.608	1.61219		100.608	1.58373		120.608	0.0546364		140.608	0.100387			0.608	-0.0058332		20.608	1.56994		40.608	1.56129		60.608	1.6625		80.608	1.69897		100.608	1.71882		120.608	1.63428		140.608	1.51268
		0.61	0.0003872		20.61	9.06e-05		40.61	0.0001702		60.61	-0.0017658		80.61	1.61239		100.61	1.58519		120.61	0.0546364		140.61	0.0989208			0.61	-0.0057922		20.61	1.57093		40.61	1.56232		60.61	1.66252		80.61	1.70025		100.61	1.71858		120.61	1.63317		140.61	1.51077
		0.612	0.0002608		20.612	0.0001316		40.612	0.0001044		60.612	-0.001988		80.612	1.61232		100.612	1.58615		120.612	0.0545458		140.612	0.0981684			0.612	-0.0058718		20.612	1.57256		40.612	1.56316		60.612	1.66256		80.612	1.70098		100.612	1.71976		120.612	1.63217		140.612	1.50865
		0.614	0.0001922		20.614	9.58e-05		40.614	-5.2e-06		60.614	-0.0019852		80.614	1.61227		100.614	1.58588		120.614	0.0545816		140.614	0.0965152			0.614	-0.0059982		20.614	1.57385		40.614	1.56426		60.614	1.66238		80.614	1.70073		100.614	1.721		120.614	1.63109		140.614	1.50665
		0.616	0.0002418		20.616	1.1e-05		40.616	5.26e-05		60.616	-0.0019938		80.616	1.61219		100.616	1.58599		120.616	0.0561576		140.616	0.0955844			0.616	-0.0059462		20.616	1.57497		40.616	1.56509		60.616	1.66258		80.616	1.70114		100.616	1.72064		120.616	1.62966		140.616	1.50452
		0.618	3.06e-05		20.618	0.0001264		40.618	-1.32e-05		60.618	-0.0020186		80.618	1.61218		100.618	1.58579		120.618	0.0567206		140.618	0.0940548			0.618	-0.0057646		20.618	1.5765		40.618	1.56606		60.618	1.66323		80.618	1.70082		100.618	1.72149		120.618	1.62747		140.618	1.5027
		0.62	0.0001316		20.62	0.000162		40.62	-3.52e-05		60.62	-0.0020208		80.62	1.61209		100.62	1.58548		120.62	0.0563992		140.62	0.0930992			0.62	-0.0058418		20.62	1.57589		40.62	1.56695		60.62	1.66432		80.62	1.70203		100.62	1.72168		120.62	1.62672		140.62	1.50071
		0.622	0.0002198		20.622	0.0001644		40.622	2.78e-05		60.622	-0.0019194		80.622	1.61236		100.622	1.58382		120.622	0.0567726		140.622	0.0926518			0.622	-0.0056768		20.622	1.57712		40.622	1.56859		60.622	1.66439		80.622	1.70296		100.622	1.72218		120.622	1.624		140.622	1.49909
		0.624	0.0002556		20.624	0.0002608		40.624	5.8e-06		60.624	-0.001958		80.624	1.61225		100.624	1.58407		120.624	0.0565782		140.624	0.0911112			0.624	-0.0057316		20.624	1.57827		40.624	1.57028		60.624	1.66619		80.624	1.70288		100.624	1.72277		120.624	1.62281		140.624	1.49701
		0.626	0.0003682		20.626	0.0002332		40.626	0.000168		60.626	-0.00176		80.626	1.61229		100.626	1.58393		120.626	0.0566354		140.626	0.0912404			0.626	-0.0058748		20.626	1.57893		40.626	1.57238		60.626	1.66649		80.626	1.70288		100.626	1.72131		120.626	1.62078		140.626	1.4958
		0.628	0.0002528		20.628	0.0001316		40.628	0.0001044		60.628	-0.001804		80.628	1.61235		100.628	1.58423		120.628	0.0563582		140.628	0.0895514			0.628	-0.005806		20.628	1.58104		40.628	1.57302		60.628	1.66664		80.628	1.70408		100.628	1.72094		120.628	1.61939		140.628	1.49536
		0.63	0.000184		20.63	0.000104		40.63	-8.2e-05		60.63	-0.0019222		80.63	1.61234		100.63	1.58379		120.63	0.0571904		140.63	0.089436			0.63	-0.005993		20.63	1.58239		40.63	1.57449		60.63	1.66805		80.63	1.70479		100.63	1.71847		120.63	1.61766		140.63	1.49319
		0.632	0.000228		20.632	-5.24e-05		40.632	-1.32e-05		60.632	-0.001914		80.632	1.6122		100.632	1.58408		120.632	0.058566		140.632	0.0882416			0.632	-0.0060178		20.632	1.58397		40.632	1.57479		60.632	1.66812		80.632	1.7045		100.632	1.71678		120.632	1.6168		140.632	1.49156
		0.634	4.68e-05		20.634	-1.92e-05		40.634	-0.0001068		60.634	-0.0021282		80.634	1.61227		100.634	1.58364		120.634	0.0585632		140.634	0.0871186			0.634	-0.0057784		20.634	1.58456		40.634	1.57613		60.634	1.66815		80.634	1.70526		100.634	1.71519		120.634	1.61481		140.634	1.48969
		0.636	0.000154		20.636	0.0001234		40.636	-0.0001316		60.636	-0.0020844		80.636	1.61212		100.636	1.58463		120.636	0.058659		140.636	0.0867314			0.636	-0.0058966		20.636	1.5861		40.636	1.57589		60.636	1.6696		80.636	1.70679		100.636	1.71405		120.636	1.61375		140.636	1.48643
		0.638	0.0002828		20.638	8.2e-05		40.638	4.68e-05		60.638	-0.0019908		80.638	1.61215		100.638	1.58608		120.638	0.0585494		140.638	0.0850044			0.638	-0.0057098		20.638	1.58657		40.638	1.57804		60.638	1.67033		80.638	1.70681		100.638	1.71307		120.638	1.61194		140.638	1.48405
		0.64	0.0001922		20.64	0.0001536		40.64	-2.72e-05		60.64	-0.0019908		80.64	1.61227		100.64	1.58583		120.64	0.0588516		140.64	0.0853802			0.64	-0.005809		20.64	1.58808		40.64	1.57833		60.64	1.67002		80.64	1.70644		100.64	1.71163		120.64	1.61022		140.64	1.48193
		0.642	0.0003596		20.642	0.0001782		40.642	3e-06		60.642	-0.0019302		80.642	1.61225		100.642	1.58606		120.642	0.058577		140.642	0.08317			0.642	-0.0057756		20.642	1.58864		40.642	1.58014		60.642	1.67173		80.642	1.70728		100.642	1.71133		120.642	1.60889		140.642	1.47984
		0.644	0.0003352		20.644	0.000184		40.644	0.000195		60.644	-0.001793		80.644	1.61244		100.644	1.58605		120.644	0.0587692		140.644	0.083755			0.644	-0.0058638		20.644	1.58995		40.644	1.58055		60.644	1.6725		80.644	1.70864		100.644	1.70952		120.644	1.60749		140.644	1.47763
		0.646	0.0002556		20.646	9.86e-05		40.646	-0.0001454		60.646	-0.0018536		80.646	1.61245		100.646	1.58595		120.646	0.0585932		140.646	0.0826264			0.646	-0.0058938		20.646	1.59133		40.646	1.58179		60.646	1.67229		80.646	1.7086		100.646	1.7094		120.646	1.60637		140.646	1.47613
		0.648	0.0002638		20.648	7.38e-05		40.648	2.48e-05		60.648	-0.0019522		80.648	1.6122		100.648	1.58584		120.648	0.0585026		140.648	0.0814072			0.648	-0.0059844		20.648	1.59246		40.648	1.58255		60.648	1.67216		80.648	1.70878		100.648	1.70834		120.648	1.60572		140.648	1.47489
		0.65	7.16e-05		20.65	1.62e-05		40.65	0		60.65	-0.001999		80.65	1.6123		100.65	1.58593		120.65	0.0586348		140.65	0.0813684			0.65	-0.005858		20.65	1.59331		40.65	1.58375		60.65	1.67389		80.65	1.70869		100.65	1.70735		120.65	1.60449		140.65	1.47325
		0.652	8.78e-05		20.652	8.48e-05		40.652	-0.0001674		60.652	-0.0021392		80.652	1.61208		100.652	1.58579		120.652	0.058794		140.652	0.079773			0.652	-0.0058114		20.652	1.59453		40.652	1.58453		60.652	1.67411		80.652	1.70999		100.652	1.70721		120.652	1.60503		140.652	1.47164
		0.654	0.000184		20.654	9.86e-05		40.654	-3e-05		60.654	-0.0020566		80.654	1.61207		100.654	1.58597		120.654	0.0586924		140.654	0.078856			0.654	-0.0057484		20.654	1.59535		40.654	1.58579		60.654	1.67419		80.654	1.71101		100.654	1.70564		120.654	1.60521		140.654	1.47032
		0.656	0.000184		20.656	0.000195		40.656	4.4e-05		60.656	-0.0019966		80.656	1.61226		100.656	1.58591		120.656	0.0587802		140.656	0.0774256			0.656	-0.0056492		20.656	1.59658		40.656	1.58676		60.656	1.67642		80.656	1.71051		100.656	1.70475		120.656	1.60352		140.656	1.46842
		0.658	0.0002914		20.658	0.0002526		40.658	0		60.658	-0.0019604		80.658	1.61228		100.658	1.58616		120.658	0.0587334		140.658	0.0762006			0.658	-0.0058332		20.658	1.59732		40.658	1.58663		60.658	1.67591		80.658	1.7108		100.658	1.70326		120.658	1.60279		140.658	1.46629
		0.66	0.0003982		20.66	0.0001592		40.66	0.0001154		60.66	-0.001804		80.66	1.61231		100.66	1.58603		120.66	0.0586266		140.66	0.0747838			0.66	-0.0059214		20.66	1.59851		40.66	1.58889		60.66	1.67696		80.66	1.71059		100.66	1.70322		120.66	1.59947		140.66	1.46464
		0.662	0.000228		20.662	0.000104		40.662	5.78e-05		60.662	-0.001906		80.662	1.61245		100.662	1.58615		120.662	0.0587254		140.662	0.0735756			0.662	-0.005891		20.662	1.59898		40.662	1.58851		60.662	1.67829		80.662	1.71059		100.662	1.70126		120.662	1.59616		140.662	1.46268
		0.664	0.0002252		20.664	1.1e-05		40.664	-1.9e-05		60.664	-0.0021362		80.664	1.61221		100.664	1.5859		120.664	0.058596		140.664	0.0719662			0.664	-0.0059324		20.664	1.60064		40.664	1.59036		60.664	1.68009		80.664	1.71058		100.664	1.70149		120.664	1.59288		140.664	1.46059
		0.666	0.0001732		20.666	-4.1e-05		40.666	5.26e-05		60.666	-0.0022708		80.666	1.61222		100.666	1.58588		120.666	0.0586704		140.666	0.0712248			0.666	-0.0059128		20.666	1.60117		40.666	1.59034		60.666	1.68242		80.666	1.71247		100.666	1.69953		120.666	1.5908		140.666	1.45878
		0.668	-6.3e-05		20.668	3.82e-05		40.668	-0.000192		60.668	-0.0028172		80.668	1.61226		100.668	1.58578		120.668	0.058843		140.668	0.0696708			0.668	-0.0058032		20.668	1.60285		40.668	1.59247		60.668	1.68267		80.668	1.71285		100.668	1.69966		120.668	1.58903		140.668	1.45663
		0.67	0.0002528		20.67	3.82e-05		40.67	-7.68e-05		60.67	-0.0033336		80.67	1.61206		100.67	1.5859		120.67	0.0587772		140.67	0.0689816			0.67	-0.0058222		20.67	1.60282		40.67	1.59219		60.67	1.68529		80.67	1.7129		100.67	1.69793		120.67	1.58778		140.67	1.45455
		0.672	7.44e-05		20.672	9.34e-05		40.672	3.06e-05		60.672	-0.0035558		80.672	1.61221		100.672	1.58594		120.672	0.0587444		140.672	0.0676002			0.672	-0.0056492		20.672	1.60458		40.672	1.5933		60.672	1.68615		80.672	1.71262		100.672	1.69761		120.672	1.58615		140.672	1.45237
		0.674	0.0006238		20.674	0.0002526		40.674	8.78e-05		60.674	-0.002614		80.674	1.61224		100.674	1.58607		120.674	0.0590462		140.674	0.0673642			0.674	-0.005696		20.674	1.60438		40.674	1.5946		60.674	1.68429		80.674	1.71307		100.674	1.69766		120.674	1.58435		140.674	1.45048
		0.676	0.0011726		20.676	0.0001426		40.676	0.000146		60.676	-0.0013538		80.676	1.61226		100.676	1.5861		120.676	0.0581512		140.676	0.0662656			0.676	-0.005828		20.676	1.60641		40.676	1.59454		60.676	1.68455		80.676	1.71475		100.676	1.69666		120.676	1.58208		140.676	1.44833
		0.678	8.26e-05		20.678	0.000162		40.678	0.000176		60.678	0.0009694		80.678	1.61235		100.678	1.58611		120.678	0.0565424		140.678	0.0652194			0.678	-0.0058776		20.678	1.60618		40.678	1.5965		60.678	1.68467		80.678	1.71438		100.678	1.69531		120.678	1.58032		140.678	1.44697
		0.68	0.0004148		20.68	4.96e-05		40.68	1.1e-05		60.68	0.0050802		80.68	1.61223		100.68	1.58599		120.68	0.0567316		140.68	0.0643354			0.68	-0.0059486		20.68	1.60833		40.68	1.59639		60.68	1.68442		80.68	1.71482		100.68	1.69549		120.68	1.5787		140.68	1.44496
		0.682	0.0001512		20.682	-0.0001322		40.682	9.06e-05		60.682	0.0109782		80.682	1.6122		100.682	1.58594		120.682	0.056476		140.682	0.0629182			0.682	-0.0059624		20.682	1.60836		40.682	1.59731		60.682	1.68614		80.682	1.71653		100.682	1.69558		120.682	1.5774		140.682	1.44293
		0.684	0.0001702		20.684	0.0001316		40.684	-0.0001096		60.684	0.0201582		80.684	1.61217		100.684	1.58579		120.684	0.056858		140.684	0.0621962			0.684	-0.005839		20.684	1.60991		40.684	1.59886		60.684	1.68673		80.684	1.71632		100.684	1.69653		120.684	1.57601		140.684	1.44108
		0.686	2.76e-05		20.686	0.0002308		40.686	-0.0001372		60.686	0.0375838		80.686	1.61211		100.686	1.58594		120.686	0.0567236		140.686	0.0608698			0.686	-0.0057674		20.686	1.61058		40.686	1.59992		60.686	1.68675		80.686	1.71738		100.686	1.69654		120.686	1.57541		140.686	1.43892
		0.688	0.0003376		20.688	0.000203		40.688	-1.32e-05		60.688	0.0673614		80.688	1.61197		100.688	1.58603		120.688	0.0567864		140.688	0.0606228			0.688	-0.0057894		20.688	1.61126		40.688	1.60122		60.688	1.68867		80.688	1.7187		100.688	1.69518		120.688	1.57451		140.688	1.43662
		0.69	0.0001236		20.69	0.0002798		40.69	5.8e-06		60.69	0.125814		80.69	1.61271		100.69	1.58601		120.69	0.0569568		140.69	0.0587502			0.69	-0.0057178		20.69	1.61261		40.69	1.60247		60.69	1.68854		80.69	1.71961		100.69	1.69285		120.69	1.57364		140.69	1.43463
		0.692	0.000247		20.692	0.0001812		40.692	6.34e-05		60.692	0.230504		80.692	1.6141		100.692	1.58599		120.692	0.0566934		140.692	0.0596642			0.692	-0.005839		20.692	1.61266		40.692	1.60254		60.692	1.6887		80.692	1.72201		100.692	1.69019		120.692	1.57381		140.692	1.43226
		0.694	0.0003872		20.694	0.0001288		40.694	0.0001784		60.694	0.456571		80.694	1.61411		100.694	1.58615		120.694	0.0550074		140.694	0.0573964			0.694	-0.0058252		20.694	1.61465		40.694	1.60247		60.694	1.68875		80.694	1.72404		100.694	1.68723		120.694	1.5713		140.694	1.42986
		0.696	0.0001898		20.696	0.0001288		40.696	1.38e-05		60.696	0.781847		80.696	1.61421		100.696	1.58605		120.696	0.0547628		140.696	0.0574842			0.696	-0.0058222		20.696	1.61413		40.696	1.60395		60.696	1.68873		80.696	1.72651		100.696	1.68486		120.696	1.56883		140.696	1.42799
		0.698	0.000195		20.698	-3.06e-05		40.698	3e-06		60.698	1.08246		80.698	1.61398		100.698	1.58599		120.698	0.054727		140.698	0.0571714			0.698	-0.0059376		20.698	1.61498		40.698	1.6045		60.698	1.68862		80.698	1.72658		100.698	1.68359		120.698	1.56536		140.698	1.42587
		0.7	0.000165		20.7	-4.4e-05		40.7	-7.96e-05		60.7	1.35205		80.7	1.61408		100.7	1.58586		120.7	0.0548234		140.7	0.0560122			0.7	-0.005839		20.7	1.61639		40.7	1.60487		60.7	1.68864		80.7	1.72668		100.7	1.6827		120.7	1.56243		140.7	1.42393
		0.702	0.0001154		20.702	0.0001674		40.702	-0.0001038		60.702	1.52323		80.702	1.61396		100.702	1.58575		120.702	0.0548754		140.702	0.054771			0.702	-0.0058222		20.702	1.61673		40.702	1.60648		60.702	1.68956		80.702	1.72666		100.702	1.68133		120.702	1.56092		140.702	1.42178
		0.704	0.0001702		20.704	0.0001864		40.704	-4.38e-05		60.704	1.55767		80.704	1.61398		100.704	1.58598		120.704	0.0535054		140.704	0.0554686			0.704	-0.0057236		20.704	1.61674		40.704	1.6065		60.704	1.69086		80.704	1.72696		100.704	1.68035		120.704	1.55926		140.704	1.41951
		0.706	0.000206		20.706	0.0001506		40.706	3.06e-05		60.706	1.56363		80.706	1.6142		100.706	1.58598		120.706	0.0528048		140.706	0.0534282			0.706	-0.0055724		20.706	1.61875		40.706	1.60853		60.706	1.69051		80.706	1.72782		100.706	1.67907		120.706	1.55732		140.706	1.41748
		0.708	0.0002938		20.708	0.0002966		40.708	4.16e-05		60.708	1.57642		80.708	1.6141		100.708	1.58603		120.708	0.0530628		140.708	0.0533156			0.708	-0.0060808		20.708	1.61823		40.708	1.60835		60.708	1.691		80.708	1.72907		100.708	1.67754		120.708	1.55571		140.708	1.41537
		0.71	0.0003406		20.71	0.0002222		40.71	0.000198		60.71	1.58652		80.71	1.61419		100.71	1.58616		120.71	0.052802		140.71	0.0529504			0.71	-0.0078556		20.71	1.61991		40.71	1.61001		60.71	1.69208		80.71	1.72854		100.71	1.67607		120.71	1.55373		140.71	1.41354
		0.712	0.0002446		20.712	0.0001344		40.712	0.0001292		60.712	1.59771		80.712	1.6143		100.712	1.58599		120.712	0.0529808		140.712	0.051413			0.712	-0.0078198		20.712	1.62029		40.712	1.61076		60.712	1.69073		80.712	1.72981		100.712	1.67516		120.712	1.55215		140.712	1.41201
		0.714	0.0002146		20.714	6e-05		40.714	-6.28e-05		60.714	1.60437		80.714	1.61419		100.714	1.58591		120.714	0.0526318		140.714	0.0511824			0.714	-0.00799		20.714	1.62036		40.714	1.6104		60.714	1.69108		80.714	1.73104		100.714	1.67352		120.714	1.55007		140.714	1.40977
		0.716	0.0001594		20.716	-2.8e-06		40.716	0.0001074		60.716	1.60898		80.716	1.61407		100.716	1.58597		120.716	0.0527582		140.716	0.0496306			0.716	-0.007905		20.716	1.62203		40.716	1.61059		60.716	1.69289		80.716	1.72972		100.716	1.67321		120.716	1.54923		140.716	1.40801
		0.718	2.48e-05		20.718	1.9e-05		40.718	-0.0001454		60.718	1.60854		80.718	1.61404		100.718	1.58584		120.718	0.0526814		140.718	0.0488534			0.718	-0.0078802		20.718	1.62272		40.718	1.61167		60.718	1.69241		80.718	1.72884		100.718	1.6716		120.718	1.54913		140.718	1.40556
		0.72	0.0001622		20.72	0.0001536		40.72	-0.0001178		60.72	1.61194		80.72	1.614		100.72	1.58589		120.72	0.0511408		140.72	0.0475908			0.72	-0.00796		20.72	1.62224		40.72	1.61287		60.72	1.6925		80.72	1.72806		100.72	1.67088		120.72	1.54866		140.72	1.40271
		0.722	0.000195		20.722	0.0001482		40.722	4.96e-05		60.722	1.61131		80.722	1.6141		100.722	1.58602		120.722	0.0508112		140.722	0.0465388			0.722	-0.0076962		20.722	1.62384		40.722	1.6122		60.722	1.69287		80.722	1.72628		100.722	1.66953		120.722	1.54755		140.722	1.40074
		0.724	0.0001702		20.724	0.0003266		40.724	-4.9e-05		60.724	1.61257		80.724	1.61418		100.724	1.586		120.724	0.0510582		140.724	0.0454102			0.724	-0.0079132		20.724	1.62469		40.724	1.61337		60.724	1.69451		80.724	1.72647		100.724	1.66966		120.724	1.54688		140.724	1.39883
		0.726	0.0003324		20.726	0.0001754		40.726	0.000154		60.726	1.61263		80.726	1.61416		100.726	1.58613		120.726	0.050773		140.726	0.0442018			0.726	-0.0079708		20.726	1.6241		40.726	1.61479		60.726	1.69426		80.726	1.72713		100.726	1.66895		120.726	1.544		140.726	1.39661
		0.728	0.0003272		20.728	0.0001454		40.728	0.0001402		60.728	1.61359		80.728	1.61436		100.728	1.58611		120.728	0.0509624		140.728	0.0433288			0.728	-0.0081716		20.728	1.62542		40.728	1.61461		60.728	1.69474		80.728	1.72681		100.728	1.6697		120.728	1.54065		140.728	1.39474
		0.73	0.00025		20.73	4.66e-05		40.73	-1.62e-05		60.73	1.61299		80.73	1.61413		100.73	1.58598		120.73	0.0507702		140.73	0.0416784			0.73	-0.0072346		20.73	1.62673		40.73	1.61566		60.73	1.69429		80.73	1.72693		100.73	1.66846		120.73	1.53753		140.73	1.39233
		0.732	0.0002446		20.732	-5.24e-05		40.732	-2.8e-06		60.732	1.61469		80.732	1.61413		100.732	1.58598		120.732	0.0504106		140.732	0.0413542			0.732	-0.0057894		20.732	1.62613		40.732	1.61658		60.732	1.6959		80.732	1.72696		100.732	1.66716		120.732	1.53431		140.732	1.39011
		0.734	1.92e-05		20.734	6.58e-05		40.734	-8.2e-05		60.734	1.61366		80.734	1.61411		100.734	1.58592		120.734	0.0487188		140.734	0.0400662			0.734	-0.0059734		20.734	1.6275		40.734	1.61634		60.734	1.69636		80.734	1.72697		100.734	1.66538		120.734	1.53235		140.734	1.38857
		0.736	0.0001702		20.736	0.000236		40.736	-0.0002084		60.736	1.61443		80.736	1.6139		100.736	1.58569		120.736	0.0488124		140.736	0.0390696			0.736	-0.005817		20.736	1.62871		40.736	1.61814		60.736	1.69624		80.736	1.72712		100.736	1.662		120.736	1.53095		140.736	1.38613
		0.738	0.0002088		20.738	7.14e-05		40.738	6.06e-05		60.738	1.61381		80.738	1.614		100.738	1.5859		120.738	0.0488752		140.738	0.0379166			0.738	-0.0057674		20.738	1.6285		40.738	1.61844		60.738	1.69631		80.738	1.72709		100.738	1.65987		120.738	1.52909		140.738	1.38425
		0.74	0.0002938		20.74	0.000236		40.74	-2.48e-05		60.74	1.61448		80.74	1.61416		100.74	1.58589		120.74	0.0490594		140.74	0.0370432			0.74	-0.0056768		20.74	1.63031		40.74	1.61832		60.74	1.69669		80.74	1.72852		100.74	1.65814		120.74	1.52736		140.74	1.38177
		0.742	0.000393		20.742	0.0001754		40.742	0.0001184		60.742	1.61397		80.742	1.61418		100.742	1.58592		120.742	0.0487546		140.742	0.0360962			0.742	-0.005888		20.742	1.63046		40.742	1.61917		60.742	1.69851		80.742	1.72895		100.742	1.6565		120.742	1.52581		140.742	1.3794
		0.744	0.0003596		20.744	0.0001068		40.744	-1.32e-05		60.744	1.61465		80.744	1.61421		100.744	1.58612		120.744	0.0488424		140.744	0.035357			0.744	-0.0058252		20.744	1.63187		40.744	1.6208		60.744	1.69843		80.744	1.72851		100.744	1.65511		120.744	1.52374		140.744	1.37695
		0.746	0.0001898		20.746	0.0001922		40.746	0.0008378		60.746	1.61403		80.746	1.61426		100.746	1.58581		120.746	0.0471538		140.746	0.0347776			0.746	-0.0058308		20.746	1.63269		40.746	1.62024		60.746	1.69863		80.746	1.72885		100.746	1.65379		120.746	1.5217		140.746	1.37477
		0.748	0.0001292		20.748	-2.48e-05		40.748	0.0018234		60.748	1.61445		80.748	1.61412		100.748	1.58695		120.748	0.0464206		140.748	0.0329432			0.748	-0.0072042		20.748	1.63238		40.748	1.62051		60.748	1.69829		80.748	1.72779		100.748	1.65263		120.748	1.52003		140.748	1.37304
		0.75	7.72e-05		20.75	1.1e-05		40.75	-5.2e-05		60.75	1.61399		80.75	1.6142		100.75	1.58795		120.75	0.04675		140.75	0.0338798			0.75	-0.0080204		20.75	1.63304		40.75	1.62076		60.75	1.69991		80.75	1.72673		100.75	1.65143		120.75	1.51855		140.75	1.37097
		0.752	1.1e-05		20.752	0.000258		40.752	-0.0001016		60.752	1.61435		80.752	1.61407		100.752	1.58742		120.752	0.04672		140.752	0.0316778			0.752	-0.0076744		20.752	1.6348		40.752	1.62242		60.752	1.7004		80.752	1.7272		100.752	1.65034		120.752	1.51693		140.752	1.36886
		0.754	0.0001898		20.754	0.0002002		40.754	-5.48e-05		60.754	1.61413		80.754	1.61399		100.754	1.58778		120.754	0.0467776		140.754	0.0315376			0.754	-0.0078556		20.754	1.63462		40.754	1.62245		60.754	1.70017		80.754	1.72694		100.754	1.64856		120.754	1.51483		140.754	1.36615
		0.756	0.0001594		20.756	0.0002194		40.756	0.0001022		60.756	1.61447		80.756	1.6141		100.756	1.58772		120.756	0.0469232		140.756	0.0308786			0.756	-0.007567		20.756	1.63541		40.756	1.62443		60.756	1.70051		80.756	1.72743		100.756	1.647		120.756	1.51309		140.756	1.364
		0.758	0.0002608		20.758	0.0002718		40.758	-4.38e-05		60.758	1.6141		80.758	1.61419		100.758	1.58784		120.758	0.046371		140.758	0.029338			0.758	-0.0078502		20.758	1.63697		40.758	1.62439		60.758	1.70033		80.758	1.72886		100.758	1.64522		120.758	1.51062		140.758	1.36142
		0.76	0.0003434		20.76	8.76e-05		40.76	0.0001484		60.76	1.61458		80.76	1.61418		100.76	1.58787		120.76	0.0445064		140.76	0.0296154			0.76	-0.0077788		20.76	1.63603		40.76	1.62472		60.76	1.70058		80.76	1.72873		100.76	1.64397		120.76	1.50869		140.76	1.35954
		0.762	0.0002666		20.762	0.0001344		40.762	1.38e-05		60.762	1.61425		80.762	1.61431		100.762	1.58794		120.762	0.0448002		140.762	0.02841			0.762	-0.007927		20.762	1.63783		40.762	1.62621		60.762	1.7004		80.762	1.72856		100.762	1.64333		120.762	1.5069		140.762	1.35758
		0.764	0.0001594		20.764	-4.4e-05		40.764	4.4e-05		60.764	1.61432		80.764	1.6141		100.764	1.58776		120.764	0.0444932		140.764	0.0271798			0.764	-0.0080124		20.764	1.63886		40.764	1.62652		60.764	1.70063		80.764	1.72884		100.764	1.6422		120.764	1.5051		140.764	1.35579
		0.766	0.0001346		20.766	-4.96e-05		40.766	1.38e-05		60.766	1.61415		80.766	1.61407		100.766	1.58795		120.766	0.044589		140.766	0.0273224			0.766	-0.0080176		20.766	1.63853		40.766	1.62735		60.766	1.70223		80.766	1.72874		100.766	1.64107		120.766	1.50333		140.766	1.35349
		0.768	-1.34e-05		20.768	8.48e-05		40.768	-0.0001944		60.768	1.61418		80.768	1.61411		100.768	1.5877		120.768	0.0446466		140.768	0.025425			0.768	-0.007919		20.768	1.63932		40.768	1.62888		60.768	1.70242		80.768	1.72885		100.768	1.64001		120.768	1.50111		140.768	1.35166
		0.77	7.96e-05		20.77	0.0001754		40.77	-0.0001454		60.77	1.61409		80.77	1.61397		100.77	1.5878		120.77	0.044836		140.77	0.0249448			0.77	-0.0080506		20.77	1.64099		40.77	1.63026		60.77	1.70229		80.77	1.72896		100.77	1.64086		120.77	1.49918		140.77	1.3494
		0.772	0.0002718		20.772	0.0001016		40.772	-6.58e-05		60.772	1.61439		80.772	1.61412		100.772	1.58784		120.772	0.043488		140.772	0.0253344			0.772	-0.0077292		20.772	1.64069		40.772	1.63079		60.772	1.70238		80.772	1.72886		100.772	1.64009		120.772	1.49714		140.772	1.34693
		0.774	0.000165		20.774	0.0002632		40.774	6.88e-05		60.774	1.61412		80.774	1.61413		100.774	1.58783		120.774	0.0426478		140.774	0.024354			0.774	-0.0076934		20.774	1.64074		40.774	1.63045		60.774	1.70347		80.774	1.72882		100.774	1.63809		120.774	1.49546		140.774	1.34474
		0.776	0.0009556		20.776	0.0001726		40.776	5.54e-05		60.776	1.61448		80.776	1.6142		100.776	1.58801		120.776	0.0427412		140.776	0.0228906			0.776	-0.0078664		20.776	1.64155		40.776	1.63092		60.776	1.70458		80.776	1.72876		100.776	1.63734		120.776	1.49342		140.776	1.34238
		0.778	0.0024		20.778	0.0001096		40.778	0.0002366		60.778	1.61435		80.778	1.61426		100.778	1.58813		120.778	0.0426698		140.778	0.0235058			0.778	-0.0078802		20.778	1.64298		40.778	1.63068		60.778	1.70418		80.778	1.7287		100.778	1.63365		120.778	1.49213		140.778	1.33995
		0.78	0.0020456		20.78	0.0001426		40.78	-1.9e-05		60.78	1.61428		80.78	1.61418		100.78	1.58778		120.78	0.0427108		140.78	0.0230332			0.78	-0.0080782		20.78	1.64262		40.78	1.63072		60.78	1.70433		80.78	1.73068		100.78	1.63024		120.78	1.49028		140.78	1.33771
		0.782	0.0023642		20.782	8e-06		40.782	7.16e-05		60.782	1.61423		80.782	1.61416		100.782	1.58789		120.782	0.042631		140.782	0.0233846			0.782	-0.0079628		20.782	1.64294		40.782	1.63106		60.782	1.70394		80.782	1.73085		100.782	1.62792		120.782	1.48838		140.782	1.33557
		0.784	0.001214		20.784	4.1e-05		40.784	-7.96e-05		60.784	1.61418		80.784	1.61416		100.784	1.58773		120.784	0.042027		140.784	0.022399			0.784	-0.0078556		20.784	1.64283		40.784	1.63284		60.784	1.70505		80.784	1.73079		100.784	1.62664		120.784	1.48626		140.784	1.33415
		0.786	-0.000104		20.786	0.0001564		40.786	-0.000225		60.786	1.61406		80.786	1.61397		100.786	1.58775		120.786	0.040319		140.786	0.0208998			0.786	-0.0079132		20.786	1.64289		40.786	1.63252		60.786	1.70664		80.786	1.73097		100.786	1.6249		120.786	1.48442		140.786	1.33125
		0.788	0.0002666		20.788	7.96e-05		40.788	5.8e-06		60.788	1.61428		80.788	1.61405		100.788	1.58782		120.788	0.0407996		140.788	0.0211358			0.788	-0.0078036		20.788	1.64403		40.788	1.63283		60.788	1.70844		80.788	1.73081		100.788	1.62374		120.788	1.48217		140.788	1.329
		0.79	0.0002446		20.79	0.0002308		40.79	-3.52e-05		60.79	1.61426		80.79	1.61418		100.79	1.58784		120.79	0.0406594		140.79	0.0208998			0.79	-0.007784		20.79	1.64498		40.79	1.6338		60.79	1.7108		80.79	1.73078		100.79	1.62219		120.79	1.48024		140.79	1.32664
		0.792	0.000423		20.792	0.0001864		40.792	1.1e-05		60.792	1.61436		80.792	1.61418		100.792	1.58786		120.792	0.0407308		140.792	0.0187168			0.792	-0.0078802		20.792	1.64457		40.792	1.63529		60.792	1.71314		80.792	1.73064		100.792	1.62069		120.792	1.47818		140.792	1.32392
		0.794	0.0003792		20.794	0.0001206		40.794	0.000176		60.794	1.61441		80.794	1.61432		100.794	1.58801		120.794	0.0404672		140.794	0.0180302			0.794	-0.0079242		20.794	1.64471		40.794	1.63458		60.794	1.71407		80.794	1.73068		100.794	1.61927		120.794	1.47605		140.794	1.32197
		0.796	0.0002776		20.796	8.76e-05		40.796	0.0001432		60.796	1.61441		80.796	1.61423		100.796	1.58795		120.796	0.0406566		140.796	0.0156274			0.796	-0.0079328		20.796	1.64602		40.796	1.63574		60.796	1.71521		80.796	1.73069		100.796	1.61761		120.796	1.47389		140.796	1.31961
		0.798	0.000228		20.798	7.96e-05		40.798	-3e-05		60.798	1.61431		80.798	1.61411		100.798	1.58781		120.798	0.0403628		140.798	0.0120358			0.798	-0.008081		20.798	1.64675		40.798	1.63697		60.798	1.7154		80.798	1.73238		100.798	1.61598		120.798	1.47202		140.798	1.31871
		0.8	0.0001512		20.8	-7.44e-05		40.8	-5.76e-05		60.8	1.61421		80.8	1.61409		100.8	1.58778		120.8	0.0405278		140.8	0.0095534			0.8	-0.0079132		20.8	1.64635		40.8	1.63677		60.8	1.71557		80.8	1.73296		100.8	1.61492		120.8	1.47035		140.8	1.31892
		0.802	3.86e-05		20.802	0.0001454		40.802	-0.0001372		60.802	1.61398		80.802	1.61412		100.802	1.58775		120.802	0.0405388		140.802	0.0053162			0.802	-0.0079022		20.802	1.64697		40.802	1.63676		60.802	1.71462		80.802	1.73281		100.802	1.61346		120.802	1.46851		140.802	1.32069
		0.804	0.00025		20.804	0.0001754		40.804	-7.38e-05		60.804	1.61425		80.804	1.61396		100.804	1.58779		120.804	0.0406022		140.804	0.0068402			0.804	-0.0078226		20.804	1.64814		40.804	1.63683		60.804	1.71444		80.804	1.73293		100.804	1.61305		120.804	1.46631		140.804	1.32451
		0.806	0.0002088		20.806	0.000195		40.806	4.96e-05		60.806	1.61427		80.806	1.6142		100.806	1.58794		120.806	0.0407614		140.806	0.018744			0.806	-0.007721		20.806	1.64886		40.806	1.63832		60.806	1.71355		80.806	1.7326		100.806	1.61174		120.806	1.4642		140.806	1.32924
		0.808	0.0002994		20.808	0.0002222		40.808	2.78e-05		60.808	1.61427		80.808	1.61413		100.808	1.58792		120.808	0.0405554		140.808	0.0476126			0.808	-0.0077896		20.808	1.64823		40.808	1.63897		60.808	1.71223		80.808	1.73286		100.808	1.61172		120.808	1.46264		140.808	1.33406
		0.81	0.0003762		20.81	0.0001344		40.81	0.000239		60.81	1.6144		80.81	1.61429		100.81	1.588		120.81	0.0386686		140.81	0.099802			0.81	-0.007919		20.81	1.64955		40.81	1.63889		60.81	1.71282		80.81	1.73265		100.81	1.61159		120.81	1.46039		140.81	1.33828
		0.812	0.0003352		20.812	0.0001344		40.812	4.68e-05		60.812	1.61436		80.812	1.61428		100.812	1.588		120.812	0.0385508		140.812	0.178784			0.812	-0.0079328		20.812	1.65056		40.812	1.63905		60.812	1.71243		80.812	1.73264		100.812	1.6097		120.812	1.45876		140.812	1.34198
		0.814	0.0001732		20.814	3.28e-05		40.814	6.34e-05		60.814	1.61426		80.814	1.61418		100.814	1.58784		120.814	0.0384932		140.814	0.309212			0.814	-0.0080506		20.814	1.65061		40.814	1.63881		60.814	1.71247		80.814	1.73439		100.814	1.60816		120.814	1.45691		140.814	1.34535
		0.816	0.0001732		20.816	-4.96e-05		40.816	0.0012742		60.816	1.61429		80.816	1.61418		100.816	1.58787		120.816	0.0384134		140.816	0.488279			0.816	-0.0079214		20.816	1.65052		40.816	1.63892		60.816	1.71385		80.816	1.73512		100.816	1.60556		120.816	1.45456		140.816	1.34887
		0.818	-2.18e-05		20.818	9.06e-05		40.818	-7.38e-05		60.818	1.61404		80.818	1.6141		100.818	1.58765		120.818	0.038713		140.818	0.678215			0.818	-0.0078526		20.818	1.65189		40.818	1.63873		60.818	1.71456		80.818	1.73479		100.818	1.60234		120.818	1.45265		140.818	1.35131
		0.82	0.0001784		20.82	0.0001892		40.82	-0.0002222		60.82	1.61414		80.82	1.61393		100.82	1.58775		120.82	0.0385422		140.82	0.882163			0.82	-0.007908		20.82	1.65276		40.82	1.64069		60.82	1.71529		80.82	1.73516		100.82	1.59979		120.82	1.45013		140.82	1.35472
		0.822	0.0002228		20.822	0.0001536		40.822	3.86e-05		60.822	1.61429		80.822	1.61416		100.822	1.5879		120.822	0.0386166		140.822	1.06333			0.822	-0.0077706		20.822	1.65232		40.822	1.64086		60.822	1.71673		80.822	1.73487		100.822	1.59788		120.822	1.44794		140.822	1.35755
		0.824	0.0003544		20.824	0.0003734		40.824	7.16e-05		60.824	1.61428		80.824	1.61415		100.824	1.58779		120.824	0.0368976		140.824	1.17746			0.824	-0.007806		20.824	1.65255		40.824	1.64073		60.824	1.71679		80.824	1.73495		100.824	1.59667		120.824	1.44596		140.824	1.36019
		0.826	0.0002528		20.826	0.0001234		40.826	0.0001044		60.826	1.61436		80.826	1.61417		100.826	1.58795		120.826	0.0365352		140.826	1.25523			0.826	-0.0078664		20.826	1.65221		40.826	1.64194		60.826	1.71873		80.826	1.73477		100.826	1.59473		120.826	1.44484		140.826	1.36316
		0.828	0.0003376		20.828	2.18e-05		40.828	0.0007582		60.828	1.61437		80.828	1.61422		100.828	1.58798		120.828	0.0367188		140.828	1.30076			0.828	-0.0078694		20.828	1.65243		40.828	1.64299		60.828	1.7183		80.828	1.73474		100.828	1.59318		120.828	1.44342		140.828	1.36658
		0.83	0.0002666		20.83	9.86e-05		40.83	0.0021888		60.83	1.61428		80.83	1.61428		100.83	1.58781		120.83	0.0364666		140.83	1.3147			0.83	-0.0080586		20.83	1.65383		40.83	1.6425		60.83	1.71794		80.83	1.73483		100.83	1.59103		120.83	1.44228		140.83	1.36948
		0.832	0.0002032		20.832	1.34e-05		40.832	0.001884		60.832	1.61429		80.832	1.61415		100.832	1.58788		120.832	0.0365272		140.832	1.32363			0.832	-0.0080782		20.832	1.65575		40.832	1.64267		60.832	1.71696		80.832	1.73497		100.832	1.58969		120.832	1.4407		140.832	1.37299
		0.834	7.72e-05		20.834	2.8e-06		40.834	0.0020542		60.834	1.61424		80.834	1.6141		100.834	1.58772		120.834	0.0365324		140.834	1.33226			0.834	-0.0078694		20.834	1.65647		40.834	1.64257		60.834	1.71864		80.834	1.73484		100.834	1.58795		120.834	1.43931		140.834	1.37617
		0.836	3.58e-05		20.836	0.0001674		40.836	0.0017796		60.836	1.61413		80.836	1.61391		100.836	1.58772		120.836	0.0366448		140.836	1.33877			0.836	-0.007897		20.836	1.65739		40.836	1.64428		60.836	1.71714		80.836	1.73517		100.836	1.58645		120.836	1.43746		140.836	1.37966
		0.838	0.0002666		20.838	0.000195		40.838	0.0003624		60.838	1.61427		80.838	1.61406		100.838	1.5879		120.838	0.0358294		140.838	1.34409			0.838	-0.0077292		20.838	1.65862		40.838	1.64463		60.838	1.71871		80.838	1.73656		100.838	1.58514		120.838	1.43531		140.838	1.3823
		0.84	0.0002746		20.84	0.0002442		40.84	-0.0001974		60.84	1.61424		80.84	1.61421		100.84	1.58788		120.84	0.0345578		140.84	1.34829			0.84	-0.0078116		20.84	1.65832		40.84	1.64451		60.84	1.71828		80.84	1.73698		100.84	1.5837		120.84	1.4333		140.84	1.38473
		0.842	0.000269		20.842	0.000236		40.842	0.000154		60.842	1.61434		80.842	1.6141		100.842	1.58788		120.842	0.0346598		140.842	1.35051			0.842	-0.007905		20.842	1.65843		40.842	1.64477		60.842	1.71699		80.842	1.73675		100.842	1.58329		120.842	1.43112		140.842	1.38598
		0.844	0.0003352		20.844	0.000162		40.844	0.0001928		60.844	1.61444		80.844	1.61427		100.844	1.58809		120.844	0.0345006		140.844	1.35239			0.844	-0.0078994		20.844	1.65937		40.844	1.64467		60.844	1.7171		80.844	1.73682		100.844	1.58273		120.844	1.42953		140.844	1.38764
		0.846	0.0001922		20.846	0.0002278		40.846	0.0001374		60.846	1.61431		80.846	1.61419		100.846	1.5878		120.846	0.0346184		140.846	1.3539			0.846	-0.0080452		20.846	1.66056		40.846	1.64495		60.846	1.71773		80.846	1.7368		100.846	1.5812		120.846	1.42922		140.846	1.38902
		0.848	0.0002252		20.848	8e-06		40.848	-2.8e-06		60.848	1.6143		80.848	1.61415		100.848	1.58781		120.848	0.0343574		140.848	1.3547			0.848	-0.0080754		20.848	1.66047		40.848	1.64656		60.848	1.7182		80.848	1.73709		100.848	1.57985		120.848	1.42629		140.848	1.39083
		0.85	0.0002004		20.85	-6.06e-05		40.85	0.000146		60.85	1.61427		80.85	1.61417		100.85	1.58786		120.85	0.0346598		140.85	1.35642			0.85	-0.0079708		20.85	1.66071		40.85	1.64654		60.85	1.71871		80.85	1.73679		100.85	1.57755		120.85	1.42456		140.85	1.39262
		0.852	4.96e-05		20.852	0.000184		40.852	-0.0002002		60.852	1.61408		80.852	1.61405		100.852	1.58776		120.852	0.0330286		140.852	1.35657			0.852	-0.0078502		20.852	1.66074		40.852	1.64651		60.852	1.71819		80.852	1.7372		100.852	1.57511		120.852	1.42205		140.852	1.39488
		0.854	0.0001898		20.854	0.000104		40.854	8.6e-06		60.854	1.61419		80.854	1.61401		100.854	1.58792		120.854	0.0325808		140.854	1.35651			0.854	-0.0078746		20.854	1.66062		40.854	1.6466		60.854	1.71852		80.854	1.73707		100.854	1.57285		120.854	1.41894		140.854	1.39683
		0.856	0.0001074		20.856	0.0001974		40.856	-0.0001016		60.856	1.61432		80.856	1.61412		100.856	1.58795		120.856	0.0328226		140.856	1.35868			0.856	-0.007762		20.856	1.66059		40.856	1.64815		60.856	1.71834		80.856	1.73705		100.856	1.57016		120.856	1.41664		140.856	1.39835
		0.858	0.000247		20.858	0.0002798		40.858	0.0001074		60.858	1.61417		80.858	1.61413		100.858	1.58804		120.858	0.032537		140.858	1.35875			0.858	-0.0078526		20.858	1.66057		40.858	1.64879		60.858	1.71852		80.858	1.73694		100.858	1.56813		120.858	1.41424		140.858	1.40038
		0.86	0.0002228		20.86	9.58e-05		40.86	0.0001842		60.86	1.61453		80.86	1.6142		100.86	1.58829		120.86	0.0326552		140.86	1.35955			0.86	-0.0080038		20.86	1.66063		40.86	1.64865		60.86	1.71842		80.86	1.73688		100.86	1.56614		120.86	1.41256		140.86	1.4022
		0.862	0.0001594		20.862	0.0001264		40.862	0.0001732		60.862	1.61439		80.862	1.61419		100.862	1.58832		120.862	0.0312108		140.862	1.36122			0.862	-0.0079432		20.862	1.66252		40.862	1.64874		60.862	1.71859		80.862	1.73677		100.862	1.56491		120.862	1.41039		140.862	1.40451
		0.864	0.0001292		20.864	-2.8e-06		40.864	-0.0001016		60.864	1.61426		80.864	1.61417		100.864	1.58709		120.864	0.0303702		140.864	1.36099			0.864	-0.0080782		20.864	1.66268		40.864	1.64855		60.864	1.71843		80.864	1.73696		100.864	1.56289		120.864	1.40853		140.864	1.40632
		0.866	0.000195		20.866	-4.96e-05		40.866	1.1e-05		60.866	1.61428		80.866	1.61409		100.866	1.58624		120.866	0.0304912		140.866	1.36086			0.866	-0.0079708		20.866	1.66265		40.866	1.64876		60.866	1.72041		80.866	1.73682		100.866	1.56148		120.866	1.40645		140.866	1.40865
		0.868	3.06e-05		20.868	9.58e-05		40.868	-0.0002308		60.868	1.6141		80.868	1.61407		100.868	1.58477		120.868	0.030579		140.868	1.36219			0.868	-0.0078422		20.868	1.66288		40.868	1.64828		60.868	1.72032		80.868	1.73798		100.868	1.55937		120.868	1.40446		140.868	1.41056
		0.87	0.0002032		20.87	0.000184		40.87	-4.38e-05		60.87	1.61415		80.87	1.61394		100.87	1.58315		120.87	0.0305572		140.87	1.36306			0.87	-0.0078502		20.87	1.66264		40.87	1.64909		60.87	1.72045		80.87	1.73719		100.87	1.55768		120.87	1.40243		140.87	1.41259
		0.872	0.0001732		20.872	0.0001564		40.872	-1.1e-05		60.872	1.61425		80.872	1.61407		100.872	1.58134		120.872	0.0308784		140.872	1.36279			0.872	-0.0077268		20.872	1.66252		40.872	1.65067		60.872	1.72056		80.872	1.73805		100.872	1.5561		120.872	1.4006		140.872	1.41492
		0.874	0.001464		20.874	0.0002966		40.874	-1.9e-05		60.874	1.61416		80.874	1.61414		100.874	1.5787		120.874	0.0299668		140.874	1.3632			0.874	-0.0078088		20.874	1.6626		40.874	1.65065		60.874	1.72049		80.874	1.73923		100.874	1.55514		120.874	1.39815		140.874	1.4172
		0.876	0.0025292		20.876	0.0001592		40.876	3.58e-05		60.876	1.61436		80.876	1.61417		100.876	1.57551		120.876	0.0285058		140.876	1.36469			0.876	-0.0079298		20.876	1.66248		40.876	1.65061		60.876	1.72042		80.876	1.73863		100.876	1.55378		120.876	1.39605		140.876	1.41946
		0.878	0.000681		20.878	0.0001096		40.878	0.000146		60.878	1.61441		80.878	1.6142		100.878	1.57153		120.878	0.0288134		140.878	1.36511			0.878	-0.0078802		20.878	1.66262		40.878	1.65065		60.878	1.72074		80.878	1.7389		100.878	1.55346		120.878	1.39397		140.878	1.42182
		0.88	6.58e-05		20.88	7.14e-05		40.88	-5.2e-05		60.88	1.61417		80.88	1.61426		100.88	1.56716		120.88	0.0285772		140.88	1.36541			0.88	-0.0080234		20.88	1.66259		40.88	1.65038		60.88	1.72065		80.88	1.73877		100.88	1.55344		120.88	1.39128		140.88	1.42401
		0.882	0.0001564		20.882	-1.92e-05		40.882	4.4e-05		60.882	1.61427		80.882	1.61407		100.882	1.56445		120.882	0.0285196		140.882	1.36686			0.882	-0.008081		20.882	1.66374		40.882	1.65232		60.882	1.72063		80.882	1.7392		100.882	1.55128		120.882	1.38956		140.882	1.42683
		0.884	3.86e-05		20.884	-2.8e-06		40.884	-7.14e-05		60.884	1.61417		80.884	1.61412		100.884	1.56454		120.884	0.0267758		140.884	1.36659			0.884	-0.0077896		20.884	1.665		40.884	1.65251		60.884	1.72054		80.884	1.73876		100.884	1.54875		120.884	1.38779		140.884	1.42958
		0.886	0.0001182		20.886	0.0001316		40.886	-0.0001892		60.886	1.61409		80.886	1.61399		100.886	1.5616		120.886	0.0266962		140.886	1.36823			0.886	-0.0078664		20.886	1.66452		40.886	1.65247		60.886	1.72036		80.886	1.73927		100.886	1.54547		120.886	1.38522		140.886	1.43166
		0.888	0.0002638		20.888	0.0001068		40.888	2.2e-05		60.888	1.61421		80.888	1.61409		100.888	1.55668		120.888	0.0267896		140.888	1.36868			0.888	-0.0078144		20.888	1.66466		40.888	1.65442		60.888	1.72064		80.888	1.73891		100.888	1.54222		120.888	1.38283		140.888	1.43449
		0.89	0.0002914		20.89	0.0002002		40.89	7.44e-05		60.89	1.61425		80.89	1.61411		100.89	1.54382		120.89	0.0270314		140.89	1.37027			0.89	-0.007751		20.89	1.66461		40.89	1.65616		60.89	1.72197		80.89	1.73896		100.89	1.53989		120.89	1.38121		140.89	1.43722
		0.892	0.0002718		20.892	0.0001592		40.892	9.36e-05		60.892	1.61433		80.892	1.61413		100.892	1.52071		120.892	0.0267758		140.892	1.3714			0.892	-0.0079214		20.892	1.6663		40.892	1.65678		60.892	1.72067		80.892	1.73892		100.892	1.53758		120.892	1.37926		140.892	1.43918
		0.894	0.0003792		20.894	0.0001016		40.894	7.44e-05		60.894	1.61445		80.894	1.61431		100.894	1.46828		120.894	0.026875		140.894	1.37336			0.894	-0.0079352		20.894	1.66648		40.894	1.65825		60.894	1.7206		80.894	1.73884		100.894	1.53618		120.894	1.37683		140.894	1.44195
		0.896	0.0002666		20.896	0.0001068		40.896	-1.9e-05		60.896	1.61422		80.896	1.61423		100.896	1.21025		120.896	0.026493		140.896	1.37463			0.896	-0.0079214		20.896	1.66666		40.896	1.65878		60.896	1.72066		80.896	1.74024		100.896	1.53418		120.896	1.37463		140.896	1.44389
		0.898	0.0003462		20.898	-8.6e-06		40.898	-2.8e-06		60.898	1.61429		80.898	1.61407		100.898	0.868268		120.898	0.0267596		140.898	1.37592			0.898	-0.0079022		20.898	1.66672		40.898	1.65803		60.898	1.72039		80.898	1.74125		100.898	1.53279		120.898	1.37233		140.898	1.44625
		0.9	0.0001922		20.9	-3.58e-05		40.9	-2.18e-05		60.9	1.61415		80.9	1.61419		100.9	0.561568		120.9	0.0255922		140.9	1.37773			0.9	-0.00796		20.9	1.66658		40.9	1.6569		60.9	1.72067		80.9	1.74074		100.9	1.53112		120.9	1.36995		140.9	1.44859
		0.902	-8e-06		20.902	0.0001344		40.902	-0.0001892		60.902	1.61412		80.902	1.614		100.902	0.231402		120.902	0.0244912		140.902	1.37874			0.902	-0.0079518		20.902	1.66743		40.902	1.65641		60.902	1.72024		80.902	1.74133		100.902	1.52923		120.902	1.36781		140.902	1.45082
		0.904	0.0001732		20.904	6.86e-05		40.904	-8.2e-05		60.904	1.61421		80.904	1.61398		100.904	0.0682864		120.904	0.0249062		140.904	1.38031			0.904	-0.0078006		20.904	1.66887		40.904	1.65681		60.904	1.72118		80.904	1.74098		100.904	1.52745		120.904	1.36542		140.904	1.453
		0.906	0.0001622		20.906	9.86e-05		40.906	4.68e-05		60.906	1.61424		80.906	1.61414		100.906	0.0683112		120.906	0.0248346		140.906	1.38168			0.906	-0.00768		20.906	1.66849		40.906	1.65652		60.906	1.72265		80.906	1.74113		100.906	1.5262		120.906	1.3633		140.906	1.45537
		0.908	0.00025		20.908	0.0002278		40.908	1.38e-05		60.908	1.6143		80.908	1.61403		100.908	0.0511542		120.908	0.0248594		140.908	1.38283			0.908	-0.0078198		20.908	1.6688		40.908	1.65846		60.908	1.72244		80.908	1.74093		100.908	1.52471		120.908	1.36127		140.908	1.45765
		0.91	0.0003572		20.91	0.0001726		40.91	0.000217		60.91	1.61435		80.91	1.61432		100.91	0.0431004		120.91	0.0247272		140.91	1.38418			0.91	-0.0079462		20.91	1.66834		40.91	1.65829		60.91	1.72264		80.91	1.74098		100.91	1.5226		120.91	1.35915		140.91	1.45998
		0.912	0.0001922		20.912	0.0001264		40.912	0.0001126		60.912	1.61433		80.912	1.61427		100.912	0.0312376		120.912	0.0248566		140.912	1.38543			0.912	-0.0079628		20.912	1.66921		40.912	1.65667		60.912	1.72249		80.912	1.74084		100.912	1.52087		120.912	1.35659		140.912	1.46268
		0.914	0.000198		20.914	0.0001096		40.914	-1.9e-05		60.914	1.61427		80.914	1.61408		100.914	0.0215196		120.914	0.0246614		140.914	1.38636			0.914	-0.0080754		20.914	1.67067		40.914	1.65664		60.914	1.7225		80.914	1.74113		100.914	1.51871		120.914	1.35465		140.914	1.46541
		0.916	0.000247		20.916	2.18e-05		40.916	1.68e-05		60.916	1.61435		80.916	1.61417		100.916	0.0128126		120.916	0.0236072		140.916	1.38756			0.916	-0.0079108		20.916	1.67066		40.916	1.65735		60.916	1.72257		80.916	1.741		100.916	1.51624		120.916	1.3531		140.916	1.46747
		0.918	-2.76e-05		20.918	0.0001264		40.918	-0.0001286		60.918	1.61418		80.918	1.61404		100.918	0.0114364		120.918	0.0224376		140.918	1.38894			0.918	-0.0078612		20.918	1.67076		40.918	1.6588		60.918	1.72244		80.918	1.74107		100.918	1.51421		120.918	1.35064		140.918	1.46989
		0.92	0.0001732		20.92	0.0001426		40.92	3.86e-05		60.92	1.61413		80.92	1.61397		100.92	0.0110274		120.92	0.0229644		140.92	1.38999			0.92	-0.0078144		20.92	1.67061		40.92	1.65845		60.92	1.72373		80.92	1.74197		100.92	1.51271		120.92	1.34865		140.92	1.47212
		0.922	0.0001784		20.922	0.0001644		40.922	0.0001154		60.922	1.6143		80.922	1.6141		100.922	0.0109806		120.922	0.0226736		140.922	1.39163			0.922	-0.0078006		20.922	1.67057		40.922	1.6588		60.922	1.72438		80.922	1.74292		100.922	1.51069		120.922	1.34649		140.922	1.47416
		0.924	0.0001898		20.924	0.0003076		40.924	3.06e-05		60.924	1.61417		80.924	1.6142		100.924	0.0118184		120.924	0.0229974		140.924	1.39284			0.924	-0.0078392		20.924	1.67051		40.924	1.65857		60.924	1.72451		80.924	1.743		100.924	1.50887		120.924	1.34417		140.924	1.47607
		0.926	0.0003738		20.926	0.0001506		40.926	5.54e-05		60.926	1.61435		80.926	1.61415		100.926	0.0117498		120.926	0.0226874		140.926	1.39397			0.926	-0.0079242		20.926	1.67054		40.926	1.6588		60.926	1.72471		80.926	1.74301		100.926	1.5069		120.926	1.34183		140.926	1.47851
		0.928	0.0003406		20.928	6.58e-05		40.928	0.0001154		60.928	1.61444		80.928	1.61428		100.928	0.012189		120.928	0.022962		140.928	1.3959			0.928	-0.0078502		20.928	1.67043		40.928	1.65868		60.928	1.7248		80.928	1.74283		100.928	1.5046		120.928	1.33925		140.928	1.481
		0.93	0.0001594		20.93	0.000104		40.93	3.06e-05		60.93	1.61424		80.93	1.6142		100.93	0.0112886		120.93	0.0224404		140.93	1.39653			0.93	-0.0081054		20.93	1.67166		40.93	1.65854		60.93	1.72468		80.93	1.74305		100.93	1.50297		120.93	1.33714		140.93	1.48287
		0.932	0.0002638		20.932	-7.16e-05		40.932	3.58e-05		60.932	1.61429		80.932	1.61408		100.932	0.0117798		120.932	0.0209574		140.932	1.3977			0.932	-0.0080506		20.932	1.67296		40.932	1.65941		60.932	1.72457		80.932	1.74301		100.932	1.50111		120.932	1.3346		140.932	1.48516
		0.934	-2.18e-05		20.934	6.58e-05		40.934	-2.72e-05		60.934	1.61421		80.934	1.61419		100.934	0.01122		120.934	0.0206798		140.934	1.39875			0.934	-0.0079794		20.934	1.67263		40.934	1.66061		60.934	1.72452		80.934	1.74318		100.934	1.49946		120.934	1.3325		140.934	1.4877
		0.936	3e-06		20.936	0.0001592		40.936	-0.0001534		60.936	1.61412		80.936	1.61395		100.936	0.011725		120.936	0.0209602		140.936	1.39964			0.936	-0.007916		20.936	1.67287		40.936	1.66045		60.936	1.72441		80.936	1.74307		100.936	1.49785		120.936	1.33067		140.936	1.48958
		0.938	0.0001316		20.938	3.82e-05		40.938	6.34e-05		60.938	1.61421		80.938	1.61404		100.938	0.0130348		120.938	0.0207348		140.938	1.40066			0.938	-0.0077678		20.938	1.67247		40.938	1.6607		60.938	1.72464		80.938	1.74328		100.938	1.4957		120.938	1.32829		140.938	1.4911
		0.94	0.0002088		20.94	0.0003046		40.94	-1.1e-05		60.94	1.61425		80.94	1.61416		100.94	0.0138616		120.94	0.021081		140.94	1.40144			0.94	-0.0077978		20.94	1.67276		40.94	1.66057		60.94	1.72453		80.94	1.74298		100.94	1.49392		120.94	1.32624		140.94	1.49322
		0.942	0.0003682		20.942	0.000214		40.942	6.88e-05		60.942	1.61432		80.942	1.61405		100.942	0.0133754		120.942	0.0207104		140.942	1.40302			0.942	-0.0079738		20.942	1.67242		40.942	1.66064		60.942	1.72457		80.942	1.74308		100.942	1.49215		120.942	1.32408		140.942	1.49464
		0.944	0.0003324		20.944	0.0001234		40.944	0.0001898		60.944	1.61444		80.944	1.61428		100.944	0.0139522		120.944	0.0191808		140.944	1.40329			0.944	-0.0078722		20.944	1.67287		40.944	1.66102		60.944	1.72466		80.944	1.74275		100.944	1.48995		120.944	1.32204		140.944	1.49639
		0.946	0.000206		20.946	0.0001016		40.946	-1.9e-05		60.946	1.61419		80.946	1.61431		100.946	0.0134358		120.946	0.0186256		140.946	1.40509			0.946	-0.0080038		20.946	1.67446		40.946	1.66283		60.946	1.72462		80.946	1.74314		100.946	1.48777		120.946	1.31981		140.946	1.49852
		0.948	0.000247		20.948	-6.58e-05		40.948	1.68e-05		60.948	1.61426		80.948	1.61418		100.948	0.0138012		120.948	0.0187578		140.948	1.40529			0.948	-0.0080204		20.948	1.67472		40.948	1.66259		60.948	1.72444		80.948	1.74467		100.948	1.48592		120.948	1.31767		140.948	1.50083
		0.95	0.0001784		20.95	-2.2e-05		40.95	-3e-05		60.95	1.61417		80.95	1.61413		100.95	0.0134412		120.95	0.0185846		140.95	1.40699			0.95	-0.0078912		20.95	1.67463		40.95	1.66267		60.95	1.72469		80.95	1.74342		100.95	1.48388		120.95	1.31565		140.95	1.50236
		0.952	6.06e-05		20.952	0.0001182		40.952	-0.0001372		60.952	1.61413		80.952	1.61404		100.952	0.0135484		120.952	0.0189638		140.952	1.40726			0.952	-0.007938		20.952	1.6749		40.952	1.66258		60.952	1.72626		80.952	1.74298		100.952	1.4819		120.952	1.31332		140.952	1.50473
		0.954	0.0001154		20.954	0.0001068		40.954	-8.48e-05		60.954	1.61413		80.954	1.61405		100.954	0.0133754		120.954	0.0184202		140.954	1.409			0.954	-0.007751		20.954	1.6746		40.954	1.66269		60.954	1.72659		80.954	1.74435		100.954	1.47978		120.954	1.31103		140.954	1.50695
		0.956	0.00025		20.956	0.000162		40.956	2.48e-05		60.956	1.61418		80.956	1.61408		100.956	0.0137492		120.956	0.0170688		140.956	1.4086			0.956	-0.0076524		20.956	1.67475		40.956	1.66278		60.956	1.72649		80.956	1.74514		100.956	1.47792		120.956	1.30851		140.956	1.50898
		0.958	0.0003024		20.958	0.0003214		40.958	0.001884		60.958	1.6143		80.958	1.61411		100.958	0.0134526		120.958	0.0169096		140.958	1.41083			0.958	-0.007968		20.958	1.67633		40.958	1.66264		60.958	1.7266		80.958	1.74486		100.958	1.47618		120.958	1.30631		140.958	1.51205
		0.96	0.0003624		20.96	0.0001426		40.96	0.0011454		60.96	1.61446		80.96	1.61418		100.96	0.0138202		120.96	0.0169152		140.96	1.41077			0.96	-0.007927		20.96	1.67671		40.96	1.66351		60.96	1.72667		80.96	1.74494		100.96	1.47413		120.96	1.30368		140.96	1.51587
		0.962	0.0003104		20.962	0.0001564		40.962	-0.0004968		60.962	1.61445		80.962	1.61424		100.962	0.013463		120.962	0.016786		140.962	1.41255			0.962	-0.0079848		20.962	1.67663		40.962	1.66506		60.962	1.72678		80.962	1.74493		100.962	1.47189		120.962	1.30171		140.962	1.51902
		0.964	0.0002228		20.964	8.76e-05		40.964	-0.0002746		60.964	1.6142		80.964	1.61408		100.964	0.0139108		120.964	0.0167364		140.964	1.4128			0.964	-0.0079794		20.964	1.67677		40.964	1.66457		60.964	1.72655		80.964	1.745		100.964	1.46994		120.964	1.29971		140.964	1.52196
		0.966	7.72e-05		20.966	-2.48e-05		40.966	-0.0010352		60.966	1.61431		80.966	1.61404		100.966	0.0154158		120.966	0.0166764		140.966	1.41378			0.966	-0.007949		20.966	1.67658		40.966	1.66474		60.966	1.72669		80.966	1.74507		100.966	1.46842		120.966	1.29764		140.966	1.52378
		0.968	-6e-05		20.968	2.72e-05		40.968	-0.0009966		60.968	1.61413		80.968	1.61409		100.968	0.015553		120.968	0.0166106		140.968	1.41506			0.968	-0.007806		20.968	1.67694		40.968	1.66452		60.968	1.72659		80.968	1.74508		100.968	1.46621		120.968	1.29529		140.968	1.52413
		0.97	0.0002308		20.97	0.0001344		40.97	-0.0001754		60.97	1.61412		80.97	1.61396		100.97	0.0154786		120.97	0.014801		140.97	1.4143			0.97	-0.0078422		20.97	1.67673		40.97	1.66462		60.97	1.72667		80.97	1.74527		100.97	1.46481		120.97	1.29317		140.97	1.52442
		0.972	0.0002118		20.972	0.0002222		40.972	0.0005904		60.972	1.61425		80.972	1.61407		100.972	0.0156822		120.972	0.0148834		140.972	1.41567			0.972	-0.0076906		20.972	1.67675		40.972	1.6647		60.972	1.72662		80.972	1.74509		100.972	1.46269		120.972	1.29147		140.972	1.52662
		0.974	0.0002608		20.974	0.0002994		40.974	0.0020872		60.974	1.61415		80.974	1.61409		100.974	0.0154238		120.974	0.0148916		140.974	1.41663			0.974	-0.0078446		20.974	1.67671		40.974	1.66504		60.974	1.72662		80.974	1.74505		100.974	1.46051		120.974	1.28897		140.974	1.52777
		0.976	0.0002886		20.976	0.000162		40.976	0.004759		60.976	1.61428		80.976	1.61415		100.976	0.015811		120.976	0.014801		140.976	1.41708			0.976	-0.0078144		20.976	1.6784		40.976	1.66667		60.976	1.72668		80.976	1.74493		100.976	1.45881		120.976	1.28666		140.976	1.52988
		0.978	0.0012632		20.978	0.0001124		40.978	0.0099326		60.978	1.6143		80.978	1.61429		100.978	0.0156546		120.978	0.0147514		140.978	1.41882			0.978	-0.0078994		20.978	1.67871		40.978	1.66682		60.978	1.72682		80.978	1.74487		100.978	1.45674		120.978	1.28451		140.978	1.53167
		0.98	0.0009284		20.98	0.0001812		40.98	0.0158744		60.98	1.61416		80.98	1.61433		100.98	0.0156822		120.98	0.0147734		140.98	1.41874			0.98	-0.0078694		20.98	1.67884		40.98	1.66664		60.98	1.72652		80.98	1.74504		100.98	1.45458		120.98	1.28201		140.98	1.53333
		0.982	-5.76e-05		20.982	-5.54e-05		40.982	0.024324		60.982	1.61427		80.982	1.61401		100.982	0.0156216		120.982	0.0146746		140.982	1.41892			0.982	-0.0090124		20.982	1.67879		40.982	1.66669		60.982	1.72663		80.982	1.74505		100.982	1.453		120.982	1.28005		140.982	1.5349
		0.984	0.0002994		20.984	3.82e-05		40.984	0.040929		60.984	1.61403		80.984	1.6141		100.984	0.0156874		120.984	0.0147486		140.984	1.42061			0.984	-0.009966		20.984	1.6789		40.984	1.66647		60.984	1.72641		80.984	1.74506		100.984	1.45153		120.984	1.27776		140.984	1.53712
		0.986	-2.48e-05		20.986	0.0001974		40.986	0.0665404		60.986	1.61536		80.986	1.61391		100.986	0.0154186		120.986	0.0148668		140.986	1.42052			0.986	-0.0096522		20.986	1.67886		40.986	1.66646		60.986	1.72796		80.986	1.74518		100.986	1.45007		120.986	1.2755		140.986	1.53858
		0.988	0.000371		20.988	0.000184		40.988	0.119071		60.988	1.61649		80.988	1.6141		100.988	0.0157642		120.988	0.014823		140.988	1.42092			0.988	-0.0099054		20.988	1.67876		40.988	1.66669		60.988	1.72873		80.988	1.74518		100.988	1.44855		120.988	1.27327		140.988	1.5419
		0.99	5.24e-05		20.99	0.0002718		40.99	0.220306		60.99	1.61624		80.99	1.61408		100.99	0.0155778		120.99	0.0150342		140.99	1.42266			0.99	-0.0094796		20.99	1.67879		40.99	1.66666		60.99	1.72864		80.99	1.74495		100.99	1.44723		120.99	1.27092		140.99	1.5455
		0.992	0.0004698		20.992	0.0002526		40.992	0.425644		60.992	1.61485		80.992	1.6142		100.992	0.015792		120.992	0.0137628		140.992	1.42265			0.992	-0.0098696		20.992	1.67864		40.992	1.6667		60.992	1.72872		80.992	1.74513		100.992	1.44551		120.992	1.2687		140.992	1.5484
		0.994	0.0002366		20.994	6.86e-05		40.994	0.742363		60.994	1.61409		80.994	1.61427		100.994	0.0157122		120.994	0.0118212		140.994	1.42293			0.994	-0.0098038		20.994	1.67865		40.994	1.66683		60.994	1.72879		80.994	1.74486		100.994	1.44374		120.994	1.26661		140.994	1.55101
		0.996	0.0002528		20.996	0.0001974		40.996	1.05196		60.996	1.61441		80.996	1.61435		100.996	0.015748		120.996	0.0111488		140.996	1.42455			0.996	-0.0100948		20.996	1.6788		40.996	1.66677		60.996	1.72873		80.996	1.74537		100.996	1.44138		120.996	1.26387		140.996	1.55226
		0.998	0.0001622		20.998	0.0001316		40.998	1.32188		60.998	1.61398		80.998	1.61409		100.998	0.0156216		120.998	0.0092072		140.998	1.42464			0.998	-0.010026		20.998	1.6786		40.998	1.66657		60.998	1.72855		80.998	1.74728		100.998	1.43954		120.998	1.26268		140.998	1.55215
		1	0.0001922		21	-3.86e-05		41	1.50942		61	1.61445		81	1.61416		101	0.0157314		121	0.0068622		141	1.42463			1	-0.0098668		21	1.6799		41	1.66695		61	1.7287		81	1.74566		101	1.43755		121	1.26271		141	1.55227
		1.002	-4.1e-05		21.002	0.0001644		41.002	1.56196		61.002	1.61396		81.002	1.61403		101.002	0.0154486		121.002	0.003345		141.002	1.42624			1.002	-0.009985		21.002	1.68116		41.002	1.66875		61.002	1.72846		81.002	1.74505		101.002	1.43544		121.002	1.26434		141.002	1.55356
		1.004	0.0002336		21.004	0.0001096		41.004	1.566		61.004	1.61518		81.004	1.614		101.004	0.0156874		121.004	0.0005082		141.004	1.42657			1.004	-0.0095368		21.004	1.68073		41.004	1.66864		61.004	1.72855		81.004	1.74546		101.004	1.43339		121.004	1.26789		141.004	1.55489
		1.006	0.000228		21.006	0.0001864		41.006	1.58009		61.006	1.61646		81.006	1.61412		101.006	0.0156766		121.006	0.0022712		141.006	1.42697			1.006	-0.0076332		21.006	1.6809		41.006	1.66873		61.006	1.72862		81.006	1.74502		101.006	1.43141		121.006	1.27316		141.006	1.55642
		1.008	0.0003052		21.008	0.0002994		41.008	1.59015		61.008	1.61625		81.008	1.61413		101.008	0.0156874		121.008	0.0174784		141.008	1.42874			1.008	-0.0079876		21.008	1.68064		41.008	1.66869		61.008	1.72869		81.008	1.74543		101.008	1.42917		121.008	1.27899		141.008	1.55817
		1.01	0.000239		21.01	0.0001372		41.01	1.6024		61.01	1.61656		81.01	1.61418		101.01	0.015789		121.01	0.0528544		141.01	1.42866			1.01	-0.0079462		21.01	1.68061		41.01	1.66881		61.01	1.72871		81.01	1.74432		101.01	1.42706		121.01	1.28335		141.01	1.5601
		1.012	0.0002446		21.012	0.0001234		41.012	1.60846		61.012	1.61591		81.012	1.61441		101.012	0.0156822		121.012	0.116105		141.012	1.42873			1.012	-0.0080534		21.012	1.68074		41.012	1.66865		61.012	1.72896		81.012	1.74314		101.012	1.42461		121.012	1.28861		141.012	1.56158
		1.014	0.0002608		21.014	0.0001124		41.014	1.61346		61.014	1.61413		81.014	1.61416		101.014	0.015638		121.014	0.214632		141.014	1.43009			1.014	-0.0079956		21.014	1.6808		41.014	1.66866		61.014	1.72852		81.014	1.74324		101.014	1.42237		121.014	1.2923		141.014	1.56334
		1.016	0.0002228		21.016	-3.58e-05		41.016	1.61377		61.016	1.61431		81.016	1.61409		101.016	0.0155916		121.016	0.392675		141.016	1.43097			1.016	-0.0079576		21.016	1.68101		41.016	1.66869		61.016	1.73002		81.016	1.74162		101.016	1.42042		121.016	1.2957		141.016	1.56512
		1.018	3.58e-05		21.018	7.38e-05		41.018	1.61562		61.018	1.61411		81.018	1.61411		101.018	0.0154872		121.018	0.640639		141.018	1.43031			1.018	-0.007765		21.018	1.68296		41.018	1.66856		61.018	1.73072		81.018	1.74121		101.018	1.41885		121.018	1.2995		141.018	1.56787
		1.02	0.000206		21.02	0.0001592		41.02	1.61609		61.02	1.61416		81.02	1.61393		101.02	0.015542		121.02	0.898201		141.02	1.43137			1.02	-0.0078994		21.02	1.68277		41.02	1.66869		61.02	1.73033		81.02	1.73965		101.02	1.41683		121.02	1.3032		141.02	1.57113
		1.022	0.0001784		21.022	5.48e-05		41.022	1.6179		61.022	1.61431		81.022	1.61422		101.022	0.0156766		121.022	1.14435		141.022	1.43292			1.022	-0.0075342		21.022	1.6827		41.022	1.67052		61.022	1.7308		81.022	1.73942		101.022	1.41489		121.022	1.30641		141.022	1.57528
		1.024	0.000206		21.024	0.000236		41.024	1.6175		61.024	1.61426		81.024	1.61416		101.024	0.0156326		121.024	1.31852		141.024	1.43263			1.024	-0.0086662		21.024	1.68274		41.024	1.67074		61.024	1.73063		81.024	1.73818		101.024	1.41265		121.024	1.31032		141.024	1.57979
		1.026	0.0003514		21.026	0.0001974		41.026	1.61838		61.026	1.61473		81.026	1.61429		101.026	0.0157614		121.026	1.39792		141.026	1.43368			1.026	-0.0101114		21.026	1.6826		41.026	1.67084		61.026	1.73089		81.026	1.73678		101.026	1.41047		121.026	1.3137		141.026	1.5819
		1.028	0.0002938		21.028	0.0001482		41.028	1.61795		61.028	1.61654		81.028	1.61419		101.028	0.0157834		121.028	1.427		141.028	1.43506			1.028	-0.009614		21.028	1.68448		41.028	1.67093		61.028	1.73082		81.028	1.73741		101.028	1.40848		121.028	1.31712		141.028	1.58217
		1.03	0.0002228		21.03	0.0001124		41.03	1.61845		61.03	1.61613		81.03	1.61442		101.03	0.015605		121.03	1.43745		141.03	1.43479			1.03	-0.0101224		21.03	1.68496		41.03	1.67064		61.03	1.73079		81.03	1.73588		101.03	1.40623		121.03	1.32081		141.03	1.58062
		1.032	0.0001236		21.032	-3.86e-05		41.032	1.61796		61.032	1.61631		81.032	1.61539		101.032	0.0158028		121.032	1.4452		141.032	1.43472			1.032	-0.0088064		21.032	1.68481		41.032	1.67072		61.032	1.73065		81.032	1.73509		101.032	1.40393		121.032	1.32465		141.032	1.58023
		1.034	2.2e-05		21.034	3.82e-05		41.034	1.61834		61.034	1.61625		81.034	1.61409		101.034	0.015583		121.034	1.45445		141.034	1.43595			1.034	-0.0077238		21.034	1.6865		41.034	1.67054		61.034	1.7307		81.034	1.73546		101.034	1.40199		121.034	1.32889		141.034	1.58053
		1.036	6.58e-05		21.036	6e-05		41.036	1.61781		61.036	1.61617		81.036	1.61402		101.036	0.0155064		121.036	1.46176		141.036	1.4369			1.036	-0.0079986		21.036	1.68703		41.036	1.67062		61.036	1.73049		81.036	1.73446		101.036	1.40006		121.036	1.33217		141.036	1.5811
		1.038	0.0002004		21.038	0.0001812		41.038	1.61841		61.038	1.61626		81.038	1.61409		101.038	0.0156708		121.038	1.46751		141.038	1.43681			1.038	-0.0094658		21.038	1.6868		41.038	1.67058		61.038	1.73068		81.038	1.73302		101.038	1.39814		121.038	1.33664		141.038	1.58295
		1.04	0.000195		21.04	0.0001782		41.04	1.6181		61.04	1.6163		81.04	1.61416		101.04	0.0156298		121.04	1.46952		141.04	1.43914			1.04	-0.0098506		21.04	1.68683		41.04	1.67081		61.04	1.73065		81.04	1.73315		101.04	1.39599		121.04	1.34001		141.04	1.58406
		1.042	0.0002938		21.042	0.0002718		41.042	1.6184		61.042	1.6165		81.042	1.61572		101.042	0.0157562		121.042	1.472		141.042	1.43866			1.042	-0.0097596		21.042	1.68668		41.042	1.6707		61.042	1.73086		81.042	1.73096		101.042	1.39378		121.042	1.34291		141.042	1.58581
		1.044	0.0002856		21.044	0.0001154		41.044	1.61832		61.044	1.61559		81.044	1.61633		101.044	0.0158		121.044	1.47125		141.044	1.43918			1.044	-0.0099274		21.044	1.68672		41.044	1.67203		61.044	1.73244		81.044	1.73123		101.044	1.39175		121.044	1.34469		141.044	1.58687
		1.046	0.0002556		21.046	0.0002088		41.046	1.61843		61.046	1.61413		81.046	1.61451		101.046	0.015605		121.046	1.47224		141.046	1.43873			1.046	-0.0099192		21.046	1.68692		41.046	1.67303		61.046	1.73289		81.046	1.72955		101.046	1.38949		121.046	1.34694		141.046	1.58859
		1.048	0.000165		21.048	6e-05		41.048	1.61813		61.048	1.6144		81.048	1.61407		101.048	0.0157014		121.048	1.47354		141.048	1.43952			1.048	-0.0100594		21.048	1.687		41.048	1.67265		61.048	1.73265		81.048	1.72902		101.048	1.38745		121.048	1.34906		141.048	1.58951
		1.05	7.72e-05		21.05	2.18e-05		41.05	1.61835		61.05	1.61413		81.05	1.61411		101.05	0.0156628		121.05	1.4746		141.05	1.44084			1.05	-0.0097596		21.05	1.68702		41.05	1.67276		61.05	1.73284		81.05	1.72824		101.05	1.38551		121.05	1.35123		141.05	1.59178
		1.052	7.16e-05		21.052	0.0001068		41.052	1.61799		61.052	1.61426		81.052	1.61407		101.052	0.015545		121.052	1.47561		141.052	1.44075			1.052	-0.009988		21.052	1.6871		41.052	1.67246		61.052	1.73237		81.052	1.7271		101.052	1.38339		121.052	1.35289		141.052	1.59237
		1.054	0.0001898		21.054	0.0002388		41.054	1.61827		61.054	1.61419		81.054	1.6141		101.054	0.015597		121.054	1.47681		141.054	1.4405			1.054	-0.0096418		21.054	1.68695		41.054	1.67277		61.054	1.73273		81.054	1.72748		101.054	1.38143		121.054	1.35487		141.054	1.59394
		1.056	0.0002252		21.056	7.14e-05		41.056	1.61817		61.056	1.61442		81.056	1.61422		101.056	0.0156488		121.056	1.47799		141.056	1.44211			1.056	-0.0097924		21.056	1.68693		41.056	1.67263		61.056	1.73272		81.056	1.72705		101.056	1.37893		121.056	1.35671		141.056	1.59518
		1.058	0.000184		21.058	0.0003456		41.058	1.61832		61.058	1.61426		81.058	1.61413		101.058	0.0157394		121.058	1.4789		141.058	1.4431			1.058	-0.0097872		21.058	1.68684		41.058	1.67299		61.058	1.73284		81.058	1.72733		101.058	1.3766		121.058	1.35948		141.058	1.59701
		1.06	0.0003376		21.06	0.0001372		41.06	1.61827		61.06	1.61447		81.06	1.61416		101.06	0.015852		121.06	1.47855		141.06	1.44273			1.06	-0.0098392		21.06	1.68676		41.06	1.67286		61.06	1.73285		81.06	1.72742		101.06	1.37465		121.06	1.36206		141.06	1.59972
		1.062	0.0002776		21.062	0.0001402		41.062	1.61831		61.062	1.61438		81.062	1.61436		101.062	0.015789		121.062	1.48083		141.062	1.44325			1.062	-0.0098944		21.062	1.6869		41.062	1.67396		61.062	1.73288		81.062	1.72748		101.062	1.37242		121.062	1.36485		141.062	1.60311
		1.064	0.0002446		21.064	0.0001644		41.064	1.61824		61.064	1.61426		81.064	1.6141		101.064	0.0156736		121.064	1.48011		141.064	1.44457			1.064	-0.0101472		21.064	1.68685		41.064	1.67499		61.064	1.73256		81.064	1.72651		101.064	1.3705		121.064	1.36759		141.064	1.60594
		1.066	0.0002088		21.066	2.8e-06		41.066	1.61822		61.066	1.6143		81.066	1.61418		101.066	0.0156656		121.066	1.4825		141.066	1.44498			1.066	-0.0099298		21.066	1.68697		41.066	1.67471		61.066	1.7328		81.066	1.72581		101.066	1.36844		121.066	1.3702		141.066	1.60745
		1.068	7.96e-05		21.068	7.68e-05		41.068	1.61803		61.068	1.6142		81.068	1.61405		101.068	0.0155554		121.068	1.48218		141.068	1.44468			1.068	-0.0099274		21.068	1.68713		41.068	1.67476		61.068	1.73262		81.068	1.72454		101.068	1.36597		121.068	1.3731		141.068	1.60852
		1.07	0.0001898		21.07	0.0001506		41.07	1.61814		61.07	1.61408		81.07	1.61406		101.07	0.0154924		121.07	1.48365		141.07	1.44496			1.07	-0.0097542		21.07	1.68696		41.07	1.67458		61.07	1.73259		81.07	1.72243		101.07	1.36411		121.07	1.37586		141.07	1.6067
		1.072	0.0001484		21.072	0.0001068		41.072	1.61826		61.072	1.61426		81.072	1.61413		101.072	0.0156708		121.072	1.48446		141.072	1.44465			1.072	-0.0097266		21.072	1.68691		41.072	1.67479		61.072	1.73275		81.072	1.72036		101.072	1.36159		121.072	1.37854		141.072	1.60657
		1.074	0.000206		21.074	0.0002608		41.074	1.61828		61.074	1.61431		81.074	1.61414		101.074	0.0156822		121.074	1.4848		141.074	1.44536			1.074	-0.009842		21.074	1.6868		41.074	1.67471		61.074	1.7327		81.074	1.71744		101.074	1.35978		121.074	1.38082		141.074	1.60825
		1.076	0.0003792		21.076	0.0001812		41.076	1.61828		61.076	1.61432		81.076	1.61408		101.076	0.0158		121.076	1.48627		141.076	1.44692			1.076	-0.0099326		21.076	1.68665		41.076	1.67506		61.076	1.73423		81.076	1.71529		101.076	1.35754		121.076	1.38329		141.076	1.60876
		1.078	0.0003376		21.078	2.18e-05		41.078	1.61839		61.078	1.6144		81.078	1.61424		101.078	0.015792		121.078	1.48615		141.078	1.44708			1.078	-0.0098558		21.078	1.68684		41.078	1.67491		61.078	1.73498		81.078	1.71358		101.078	1.35508		121.078	1.38615		141.078	1.6104
		1.08	0.000146		21.08	0.0002088		41.08	1.61815		61.08	1.61426		81.08	1.61425		101.08	0.0156684		121.08	1.48749		141.08	1.44706			1.08	-0.0100318		21.08	1.68686		41.08	1.67488		61.08	1.73456		81.08	1.71326		101.08	1.35265		121.08	1.38911		141.08	1.61193
		1.082	0.000195		21.082	-1.68e-05		41.082	1.61827		61.082	1.61422		81.082	1.61415		101.082	0.0157342		121.082	1.4883		141.082	1.44682			1.082	-0.0099684		21.082	1.68689		41.082	1.67486		61.082	1.73475		81.082	1.71189		101.082	1.35064		121.082	1.39203		141.082	1.61282
		1.084	9.06e-05		21.084	3.82e-05		41.084	1.61821		61.084	1.61419		81.084	1.61411		101.084	0.015564		121.084	1.48832		141.084	1.448			1.084	-0.0099106		21.084	1.68712		41.084	1.67487		61.084	1.73453		81.084	1.71109		101.084	1.3486		121.084	1.39511		141.084	1.61385
		1.086	9.06e-05		21.086	0.0001922		41.086	1.61806		61.086	1.61408		81.086	1.61401		101.086	0.0154404		121.086	1.49022		141.086	1.44904			1.086	-0.0098668		21.086	1.68697		41.086	1.6747		61.086	1.73465		81.086	1.70996		101.086	1.34606		121.086	1.39783		141.086	1.61476
		1.088	0.000228		21.088	0.0001234		41.088	1.61816		61.088	1.61428		81.088	1.61406		101.088	0.0157176		121.088	1.49022		141.088	1.44876			1.088	-0.0097238		21.088	1.6884		41.088	1.67493		61.088	1.73456		81.088	1.70859		101.088	1.34399		121.088	1.40053		141.088	1.61519
		1.09	0.000176		21.09	0.0002936		41.09	1.61826		61.09	1.61429		81.09	1.61417		101.09	0.0141908		121.09	1.49071		141.09	1.44896			1.09	-0.0097018		21.09	1.68901		41.09	1.67486		61.09	1.73488		81.09	1.70742		101.09	1.34121		121.09	1.40378		141.09	1.61704
		1.092	0.0002528		21.092	0.0002856		41.092	1.61809		61.092	1.61429		81.092	1.61407		101.092	0.0136472		121.092	1.49232		141.092	1.44967			1.092	-0.0099216		21.092	1.68852		41.092	1.67496		61.092	1.73476		81.092	1.70654		101.092	1.33938		121.092	1.40604		141.092	1.61785
		1.094	0.0003296		21.094	0.0001782		41.094	1.61889		61.094	1.6144		81.094	1.61422		101.094	0.0139962		121.094	1.49225		141.094	1.45132			1.094	-0.0098916		21.094	1.68881		41.094	1.67492		61.094	1.73506		81.094	1.70511		101.094	1.33662		121.094	1.4084		141.094	1.61902
		1.096	0.000269		21.096	0.000184		41.096	1.619		61.096	1.61427		81.096	1.61416		101.096	0.013661		121.096	1.49264		141.096	1.4508			1.096	-0.0100452		21.096	1.68884		41.096	1.67486		61.096	1.73475		81.096	1.7042		101.096	1.33454		121.096	1.41134		141.096	1.62011
		1.098	0.0003844		21.098	3.82e-05		41.098	1.61794		61.098	1.61423		81.098	1.61407		101.098	0.013793		121.098	1.49429		141.098	1.45114			1.098	-0.009988		21.098	1.68897		41.098	1.67482		61.098	1.73472		81.098	1.70328		101.098	1.3324		121.098	1.41411		141.098	1.62153
		1.1	0.000146		21.1	-2.48e-05		41.1	1.61834		61.1	1.61429		81.1	1.61405		101.1	0.0136442		121.1	1.49393		141.1	1.45081			1.1	-0.0098998		21.1	1.6889		41.1	1.6748		61.1	1.73462		81.1	1.70182		101.1	1.33045		121.1	1.418		141.1	1.62256
		1.102	0.0001236		21.102	6.3e-05		41.102	1.61791		61.102	1.61411		81.102	1.61402		101.102	0.0135922		121.102	1.49536		141.102	1.4511			1.102	-0.0097018		21.102	1.68911		41.102	1.67462		61.102	1.73456		81.102	1.70125		101.102	1.32776		121.102	1.42126		141.102	1.62349
		1.104	0.0001678		21.104	0.0001454		41.104	1.61818		61.104	1.61419		81.104	1.61381		101.104	0.0135622		121.104	1.49629		141.104	1.45044			1.104	-0.00982		21.104	1.68892		41.104	1.67489		61.104	1.73459		81.104	1.6997		101.104	1.32602		121.104	1.42387		141.104	1.62453
		1.106	0.000187		21.106	0.0002278		41.106	1.61809		61.106	1.61425		81.106	1.61526		101.106	0.0136804		121.106	1.49693		141.106	1.45231			1.106	-0.009669		21.106	1.68885		41.106	1.67656		61.106	1.73468		81.106	1.69938		101.106	1.324		121.106	1.42662		141.106	1.62574
		1.108	0.0002308		21.108	0.0002688		41.108	1.61837		61.108	1.61427		81.108	1.61627		101.108	0.0136418		121.108	1.49855		141.108	1.4531			1.108	-0.0097952		21.108	1.68881		41.108	1.67688		61.108	1.73465		81.108	1.69896		101.108	1.32163		121.108	1.42837		141.108	1.62644
		1.11	0.0003242		21.11	0.0001536		41.11	1.61835		61.11	1.61441		81.11	1.61605		101.11	0.013823		121.11	1.498		141.11	1.45315			1.11	-0.0098806		21.11	1.68864		41.11	1.677		61.11	1.73479		81.11	1.69712		101.11	1.31875		121.11	1.4305		141.11	1.62753
		1.112	0.0003272		21.112	0.0001426		41.112	1.61836		61.112	1.61437		81.112	1.6163		101.112	0.013609		121.112	1.49846		141.112	1.45302			1.112	-0.0100098		21.112	1.69012		41.112	1.677		61.112	1.73502		81.112	1.69772		101.112	1.31662		121.112	1.43346		141.112	1.62891
		1.114	0.0001374		21.114	0.0001068		41.114	1.61821		61.114	1.61428		81.114	1.61599		101.114	0.0136828		121.114	1.49984		141.114	1.45342			1.114	-0.009985		21.114	1.691		41.114	1.67669		61.114	1.73664		81.114	1.69786		101.114	1.31419		121.114	1.43625		141.114	1.62991
		1.116	0.0002088		21.116	-6.34e-05		41.116	1.61829		61.116	1.61423		81.116	1.61614		101.116	0.0136118		121.116	1.50033		141.116	1.45501			1.116	-0.0098282		21.116	1.69071		41.116	1.67685		61.116	1.73658		81.116	1.69762		101.116	1.31207		121.116	1.43895		141.116	1.6314
		1.118	9.92e-05		21.118	2.72e-05		41.118	1.61798		61.118	1.61422		81.118	1.61598		101.118	0.0135404		121.118	1.50166		141.118	1.45483			1.118	-0.00982		21.118	1.69109		41.118	1.67671		61.118	1.7365		81.118	1.69682		101.118	1.30953		121.118	1.44115		141.118	1.63246
		1.12	0.0001594		21.12	0.000104		41.12	1.61815		61.12	1.61411		81.12	1.61606		101.12	0.013485		121.12	1.50268		141.12	1.45496			1.12	-0.0098806		21.12	1.69079		41.12	1.67674		61.12	1.73659		81.12	1.69506		101.12	1.30777		121.12	1.44433		141.12	1.63382
		1.122	0.000184		21.122	7.96e-05		41.122	1.6182		61.122	1.61434		81.122	1.61615		101.122	0.013713		121.122	1.50232		141.122	1.45468			1.122	-0.0097376		21.122	1.69075		41.122	1.67687		61.122	1.73675		81.122	1.69198		101.122	1.30553		121.122	1.44827		141.122	1.63441
		1.124	0.0002446		21.124	0.0003238		41.124	1.61816		61.124	1.61418		81.124	1.61623		101.124	0.0135894		121.124	1.50431		141.124	1.45577			1.124	-0.00982		21.124	1.69076		41.124	1.67687		61.124	1.73666		81.124	1.68961		101.124	1.30338		121.124	1.45191		141.124	1.63535
		1.126	0.0003296		21.126	0.000195		41.126	1.61827		61.126	1.61435		81.126	1.6162		101.126	0.013771		121.126	1.50427		141.126	1.4571			1.126	-0.009883		21.126	1.69081		41.126	1.67686		61.126	1.73665		81.126	1.68732		101.126	1.3008		121.126	1.45458		141.126	1.6366
		1.128	0.0003652		21.128	6.58e-05		41.128	1.61841		61.128	1.61434		81.128	1.61631		101.128	0.0136828		121.128	1.50454		141.128	1.45693			1.128	-0.009875		21.128	1.69069		41.128	1.677		61.128	1.73691		81.128	1.6858		101.128	1.29882		121.128	1.45722		141.128	1.63702
		1.13	0.0002032		21.13	0.0001592		41.13	1.61817		61.13	1.6142		81.13	1.61629		101.13	0.0135594		121.13	1.5042		141.13	1.45707			1.13	-0.0100042		21.13	1.69088		41.13	1.67671		61.13	1.73669		81.13	1.68452		101.13	1.29655		121.13	1.45927		141.13	1.63893
		1.132	0.0002228		21.132	-4.4e-05		41.132	1.61819		61.132	1.61413		81.132	1.61625		101.132	0.0136638		121.132	1.50515		141.132	1.45691			1.132	-0.0099984		21.132	1.69073		41.132	1.67798		61.132	1.73666		81.132	1.68336		101.132	1.29467		121.132	1.46049		141.132	1.63875
		1.134	0.0001316		21.134	4.96e-05		41.134	1.61811		61.134	1.61417		81.134	1.61629		101.134	0.0135784		121.134	1.50663		141.134	1.45693			1.134	-0.00979		21.134	1.69095		41.134	1.67899		61.134	1.73657		81.134	1.68308		101.134	1.29241		121.134	1.46299		141.134	1.6411
		1.136	-3e-05		21.136	0.0001974		41.136	1.61804		61.136	1.61392		81.136	1.61602		101.136	0.0135784		121.136	1.50638		141.136	1.45679			1.136	-0.009883		21.136	1.69085		41.136	1.67865		61.136	1.73698		81.136	1.6814		101.136	1.29007		121.136	1.46608		141.136	1.64043
		1.138	0.0002528		21.138	0.0001288		41.138	1.61823		61.138	1.61489		81.138	1.61615		101.138	0.0136662		121.138	1.50807		141.138	1.45679			1.138	-0.0098558		21.138	1.69086		41.138	1.67894		61.138	1.73869		81.138	1.67987		101.138	1.28772		121.138	1.46833		141.138	1.64153
		1.14	0.0001484		21.14	0.0003076		41.14	1.6182		61.14	1.61645		81.14	1.61624		101.14	0.0136252		121.14	1.50884		141.14	1.45764			1.14	-0.0097238		21.14	1.6907		41.14	1.67879		61.14	1.73875		81.14	1.67847		101.14	1.28482		121.14	1.47055		141.14	1.64286
		1.142	0.0002828		21.142	0.000217		41.142	1.61829		61.142	1.61613		81.142	1.6162		101.142	0.013815		121.142	1.50826		141.142	1.45918			1.142	-0.0098888		21.142	1.69148		41.142	1.67906		61.142	1.73859		81.142	1.67699		101.142	1.28228		121.142	1.4738		141.142	1.6422
		1.144	0.0002828		21.144	0.0001674		41.144	1.61843		61.144	1.61647		81.144	1.61475		101.144	0.0122714		121.144	1.50908		141.144	1.45896			1.144	-0.0098668		21.144	1.69279		41.144	1.67908		61.144	1.73885		81.144	1.6751		101.144	1.28038		121.144	1.47735		141.144	1.64385
		1.146	0.0001678		21.146	9.06e-05		41.146	1.61821		61.146	1.61621		81.146	1.61425		101.146	0.0115824		121.146	1.51054		141.146	1.45915			1.146	-0.0098726		21.146	1.69267		41.146	1.67897		61.146	1.73857		81.146	1.67477		101.146	1.27795		121.146	1.47919		141.146	1.64477
		1.148	0.0002004		21.148	1.1e-05		41.148	1.6182		61.148	1.61625		81.148	1.61417		101.148	0.0118046		121.148	1.51004		141.148	1.45865			1.148	-0.0100646		21.148	1.69284		41.148	1.67891		61.148	1.73825		81.148	1.67307		101.148	1.27554		121.148	1.48186		141.148	1.645
		1.15	0.0002966		21.15	-3.06e-05		41.15	1.61822		61.15	1.61634		81.15	1.6141		101.15	0.0116344		121.15	1.51123		141.15	1.46009			1.15	-0.0098998		21.15	1.69282		41.15	1.67895		61.15	1.73882		81.15	1.67348		101.15	1.27395		121.15	1.48385		141.15	1.64685
		1.152	1.38e-05		21.152	0.0001892		41.152	1.61801		61.152	1.61619		81.152	1.61419		101.152	0.0116978		121.152	1.51277		141.152	1.46102			1.152	-0.0098282		21.152	1.69296		41.152	1.67874		61.152	1.73852		81.152	1.67327		101.152	1.27136		121.152	1.48433		141.152	1.64721
		1.154	0.000228		21.154	0.0001234		41.154	1.61819		61.154	1.61632		81.154	1.61395		101.154	0.011673		121.154	1.51218		141.154	1.46077			1.154	-0.0097734		21.154	1.6927		41.154	1.67884		61.154	1.73877		81.154	1.6741		101.154	1.26931		121.154	1.48667		141.154	1.6489
		1.156	0.0002032		21.156	0.0002908		41.156	1.61834		61.156	1.61636		81.156	1.61435		101.156	0.011939		121.156	1.51322		141.156	1.46098			1.156	-0.0096798		21.156	1.69283		41.156	1.67899		61.156	1.73838		81.156	1.67541		101.156	1.26681		121.156	1.48926		141.156	1.64886
		1.158	0.0002938		21.158	0.000258		41.158	1.61823		61.158	1.61639		81.158	1.61394		101.158	0.0115738		121.158	1.51464		141.158	1.46091			1.158	-0.0098258		21.158	1.69277		41.158	1.67882		61.158	1.7383		81.158	1.67544		101.158	1.26438		121.158	1.49093		141.158	1.6504
		1.16	0.0003544		21.16	0.000195		41.16	1.61846		61.16	1.61606		81.16	1.61547		101.16	0.0120764		121.16	1.51435		141.16	1.46099			1.16	-0.0099354		21.16	1.69256		41.16	1.6791		61.16	1.73897		81.16	1.67412		101.16	1.26191		121.16	1.49314		141.16	1.65051
		1.162	0.0002718		21.162	0.0002002		41.162	1.61823		61.162	1.61427		81.162	1.61606		101.162	0.0105662		121.162	1.51452		141.162	1.4611			1.162	-0.0098998		21.162	1.69278		41.162	1.67884		61.162	1.73876		81.162	1.67039		101.162	1.25932		121.162	1.4953		141.162	1.6513
		1.164	0.0003158		21.164	0.0001124		41.164	1.61826		61.164	1.61443		81.164	1.61401		101.164	0.0095858		121.164	1.51442		141.164	1.46098			1.164	-0.0099932		21.164	1.69278		41.164	1.67951		61.164	1.7387		81.164	1.66721		101.164	1.25711		121.164	1.49793		141.164	1.65309
		1.166	0.0001732		21.166	1.9e-05		41.166	1.61826		61.166	1.61424		81.166	1.61418		101.166	0.009902		121.166	1.51452		141.166	1.46139			1.166	-0.0099384		21.166	1.69302		41.166	1.67947		61.166	1.73857		81.166	1.66359		101.166	1.25457		121.166	1.50001		141.166	1.65283
		1.168	6.34e-05		21.168	2.8e-06		41.168	1.61812		61.168	1.61423		81.168	1.61393		101.168	0.0096408		121.168	1.51635		141.168	1.463			1.168	-0.0098338		21.168	1.69488		41.168	1.67887		61.168	1.7386		81.168	1.66051		101.168	1.25207		121.168	1.50327		141.168	1.65335
		1.17	0.0002198		21.17	0.000258		41.17	1.61814		61.17	1.61413		81.17	1.6139		101.17	0.0098554		121.17	1.51658		141.17	1.46271			1.17	-0.0098282		21.17	1.69499		41.17	1.68098		61.17	1.73846		81.17	1.65894		101.17	1.25		121.17	1.50557		141.17	1.65476
		1.172	0.000187		21.172	0.0001234		41.172	1.61826		61.172	1.61439		81.172	1.6155		101.172	0.0096298		121.172	1.51658		141.172	1.4629			1.172	-0.0097542		21.172	1.69471		41.172	1.68063		61.172	1.73866		81.172	1.65749		101.172	1.24762		121.172	1.50835		141.172	1.65484
		1.174	0.000247		21.174	0.0002442		41.174	1.61824		61.174	1.61436		81.174	1.61634		101.174	0.0099126		121.174	1.51829		141.174	1.46292			1.174	-0.0098092		21.174	1.69468		41.174	1.68094		61.174	1.73862		81.174	1.65594		101.174	1.24506		121.174	1.51146		141.174	1.65494
		1.176	0.0002966		21.176	0.000255		41.176	1.61832		61.176	1.61434		81.176	1.61594		101.176	0.009534		121.176	1.51872		141.176	1.46289			1.176	-0.009861		21.176	1.69467		41.176	1.68084		61.176	1.73872		81.176	1.65448		101.176	1.24236		121.176	1.51321		141.176	1.65697
		1.178	0.0003376		21.178	0.0001316		41.178	1.61834		61.178	1.6144		81.178	1.61633		101.178	0.0079246		121.178	1.51848		141.178	1.46419			1.178	-0.0098506		21.178	1.69468		41.178	1.68116		61.178	1.74028		81.178	1.653		101.178	1.24031		121.178	1.51566		141.178	1.6566
		1.18	0.0001898		21.18	6.58e-05		41.18	1.61822		61.18	1.61432		81.18	1.61605		101.18	0.0076362		121.18	1.51859		141.18	1.46523			1.18	-0.0100508		21.18	1.69484		41.18	1.68071		61.18	1.74084		81.18	1.65163		101.18	1.23715		121.18	1.51809		141.18	1.65753
		1.182	0.0002336		21.182	1.1e-05		41.182	1.61821		61.182	1.61423		81.182	1.61616		101.182	0.0077872		121.182	1.52001		141.182	1.46479			1.182	-0.0098696		21.182	1.69495		41.182	1.68205		61.182	1.74086		81.182	1.64989		101.182	1.23533		121.182	1.51945		141.182	1.65881
		1.184	6.88e-05		21.184	6e-05		41.184	1.61821		61.184	1.61427		81.184	1.61601		101.184	0.007606		121.184	1.52069		141.184	1.46505			1.184	-0.0098478		21.184	1.69504		41.184	1.68305		61.184	1.74138		81.184	1.64862		101.184	1.23257		121.184	1.52183		141.184	1.6596
		1.186	4.1e-05		21.186	0.0001206		41.186	1.6181		61.186	1.61414		81.186	1.61605		101.186	0.007658		121.186	1.52047		141.186	1.46478			1.186	-0.0098392		21.186	1.69497		41.186	1.68261		61.186	1.74058		81.186	1.64743		101.186	1.23001		121.186	1.52409		141.186	1.66101
		1.188	0.0002718		21.188	0.0001182		41.188	1.61828		61.188	1.61427		81.188	1.61593		101.188	0.0077734		121.188	1.52078		141.188	1.46489			1.188	-0.0097214		21.188	1.69471		41.188	1.68313		61.188	1.74045		81.188	1.64622		101.188	1.22777		121.188	1.52545		141.188	1.66066
		1.19	0.0002336		21.19	0.0002332		41.19	1.61824		61.19	1.61426		81.19	1.61618		101.19	0.007782		121.19	1.52046		141.19	1.46643			1.19	-0.009812		21.19	1.69499		41.19	1.68224		61.19	1.73946		81.19	1.64508		101.19	1.22543		121.19	1.52761		141.19	1.66102
		1.192	0.000349		21.192	0.0003076		41.192	1.61831		61.192	1.61419		81.192	1.61613		101.192	0.0077162		121.192	1.52136		141.192	1.46721			1.192	-0.0099136		21.192	1.69469		41.192	1.68165		61.192	1.7387		81.192	1.64405		101.192	1.22255		121.192	1.52957		141.192	1.66239
		1.194	0.000371		21.194	0.0001454		41.194	1.61841		61.194	1.61443		81.194	1.61631		101.194	0.0079466		121.194	1.52274		141.194	1.46722			1.194	-0.009801		21.194	1.69457		41.194	1.68213		61.194	1.73889		81.194	1.64291		101.194	1.21983		121.194	1.53201		141.194	1.66304
		1.196	0.0002032		21.196	0.0001782		41.196	1.61828		61.196	1.61429		81.196	1.61623		101.196	0.0062084		121.196	1.52256		141.196	1.4677			1.196	-0.0099298		21.196	1.69491		41.196	1.681		61.196	1.73867		81.196	1.6419		101.196	1.21684		121.196	1.53564		141.196	1.6629
		1.198	0.000187		21.198	2.18e-05		41.198	1.61817		61.198	1.61433		81.198	1.61614		101.198	0.0058212		121.198	1.52245		141.198	1.46797			1.198	-0.009985		21.198	1.69481		41.198	1.68284		61.198	1.73859		81.198	1.64025		101.198	1.21417		121.198	1.5407		141.198	1.66318
		1.2	0.0001374		21.2	-5.54e-05		41.2	1.61821		61.2	1.61408		81.2	1.6161		101.2	0.0060082		121.2	1.52265		141.2	1.4676			1.2	-0.0098806		21.2	1.69483		41.2	1.68239		61.2	1.73853		81.2	1.63986		101.2	1.21134		121.2	1.54356		141.2	1.66329
		1.202	7.16e-05		21.202	9.58e-05		41.202	1.61804		61.202	1.61424		81.202	1.61606		101.202	0.0057196		121.202	1.52433		141.202	1.46639			1.202	-0.0098586		21.202	1.69497		41.202	1.68275		61.202	1.7397		81.202	1.63789		101.202	1.2087		121.202	1.54588		141.202	1.66328
		1.204	0.000195		21.204	0.0001234		41.204	1.61811		61.204	1.61623		81.204	1.61593		101.204	0.0059996		121.204	1.52472		141.204	1.46502			1.204	-0.0098258		21.204	1.69472		41.204	1.68269		61.204	1.7407		81.204	1.6362		101.204	1.20554		121.204	1.54658		141.204	1.66324
		1.206	0.000146		21.206	0.000195		41.206	1.61823		61.206	1.61636		81.206	1.61614		101.206	0.0060492		121.206	1.52471		141.206	1.46258			1.206	-0.0097238		21.206	1.69485		41.206	1.68285		61.206	1.74089		81.206	1.63397		101.206	1.20248		121.206	1.54568		141.206	1.66294
		1.208	0.0002032		21.208	0.0003704		41.208	1.61822		61.208	1.6163		81.208	1.61607		101.208	0.0059776		121.208	1.52479		141.208	1.46298			1.208	-0.0098062		21.208	1.69456		41.208	1.68292		61.208	1.74297		81.208	1.63117		101.208	1.19972		121.208	1.54655		141.208	1.66109
		1.21	0.000475		21.21	0.0002112		41.21	1.61841		61.21	1.61654		81.21	1.6163		101.21	0.0061756		121.21	1.52609		141.21	1.45853			1.21	-0.0098392		21.21	1.69577		41.21	1.68305		61.21	1.74217		81.21	1.62917		101.21	1.19641		121.21	1.54796		141.21	1.6611
		1.212	0.0003572		21.212	0.0002088		41.212	1.61818		61.212	1.61632		81.212	1.61627		101.212	0.0052968		121.212	1.52671		141.212	1.45192			1.212	-0.0098916		21.212	1.69675		41.212	1.68291		61.212	1.74166		81.212	1.62842		101.212	1.19345		121.212	1.55		141.212	1.65969
		1.214	0.0002004		21.214	0.0001288		41.214	1.61863		61.214	1.61635		81.214	1.6162		101.214	0.0037042		121.214	1.5262		141.214	1.44004			1.214	-0.0100346		21.214	1.69657		41.214	1.68431		61.214	1.74254		81.214	1.6265		101.214	1.19077		121.214	1.55217		141.214	1.6584
		1.216	0.0001044		21.216	-5.8e-06		41.216	1.62021		61.216	1.61482		81.216	1.61606		101.216	0.0040804		121.216	1.52659		141.216	1.41632			1.216	-0.0098998		21.216	1.69679		41.216	1.6854		61.216	1.74174		81.216	1.62551		101.216	1.18812		121.216	1.55409		141.216	1.6574
		1.218	0.000143		21.218	8.76e-05		41.218	1.6182		61.218	1.61413		81.218	1.61617		101.218	0.0037098		121.218	1.5265		141.218	1.37303			1.218	-0.009875		21.218	1.69666		41.218	1.68653		61.218	1.74267		81.218	1.62426		101.218	1.18587		121.218	1.55559		141.218	1.65611
		1.22	0.0001264		21.22	8.48e-05		41.22	1.618		61.22	1.6143		81.22	1.61595		101.22	0.0040308		121.22	1.52645		141.22	1.18707			1.22	-0.0098806		21.22	1.69674		41.22	1.68542		61.22	1.74234		81.22	1.62264		101.22	1.18399		121.22	1.55739		141.22	1.65538
		1.222	0.0002418		21.222	9.58e-05		41.222	1.61828		61.222	1.61439		81.222	1.61607		101.222	0.0040198		121.222	1.5275		141.222	0.94131			1.222	-0.0096938		21.222	1.69646		41.222	1.68478		61.222	1.74147		81.222	1.62077		101.222	1.182		121.222	1.55887		141.222	1.65437
		1.224	0.0002776		21.224	0.0002498		41.224	1.61821		61.224	1.61433		81.224	1.61612		101.224	0.004097		121.224	1.52897		141.224	0.719006			1.224	-0.009801		21.224	1.69681		41.224	1.68507		61.224	1.74134		81.224	1.61901		101.224	1.17934		121.224	1.56108		141.224	1.65322
		1.226	0.000442		21.226	0.0001892		41.226	1.61837		61.226	1.6144		81.226	1.61618		101.226	0.0040774		121.226	1.52844		141.226	0.472781			1.226	-0.0098778		21.226	1.69646		41.226	1.6831		61.226	1.74061		81.226	1.61755		101.226	1.17644		121.226	1.5648		141.226	1.65274
		1.228	0.0003242		21.228	0.000104		41.228	1.61839		61.228	1.61446		81.228	1.61634		101.228	0.0040364		121.228	1.52863		141.228	0.338487			1.228	-0.0098726		21.228	1.69666		41.228	1.68319		61.228	1.74107		81.228	1.61597		101.228	1.17326		121.228	1.56806		141.228	1.65116
		1.23	0.0002004		21.23	6.58e-05		41.23	1.61832		61.23	1.6142		81.23	1.61633		101.23	0.0039044		121.23	1.52864		141.23	0.31187			1.23	-0.0100894		21.23	1.69673		41.23	1.68283		61.23	1.74051		81.23	1.61526		101.23	1.16956		121.23	1.57013		141.23	1.6513
		1.232	0.0002528		21.232	4.1e-05		41.232	1.61816		61.232	1.61425		81.232	1.61615		101.232	0.0036436		121.232	1.53051		141.232	0.273548			1.232	-0.0099546		21.232	1.69674		41.232	1.68309		61.232	1.74073		81.232	1.61432		101.232	1.16575		121.232	1.57258		141.232	1.64922
		1.234	5.78e-05		21.234	3e-05		41.234	1.61822		61.234	1.61419		81.234	1.61621		101.234	0.001801		121.234	1.53036		141.234	0.245613			1.234	-0.0098506		21.234	1.69668		41.234	1.68272		61.234	1.74053		81.234	1.61307		101.234	1.16239		121.234	1.57298		141.234	1.6486
		1.236	0.0001292		21.236	0.000214		41.236	1.61808		61.236	1.61409		81.236	1.61602		101.236	0.0019026		121.236	1.53074		141.236	0.218708			1.236	-0.0098858		21.236	1.6969		41.236	1.68362		61.236	1.74065		81.236	1.61397		101.236	1.15859		121.236	1.57369		141.236	1.64701
		1.238	0.0002718		21.238	7.38e-05		41.238	1.61821		61.238	1.61431		81.238	1.61597		101.238	0.0019494		121.238	1.5305		141.238	0.193777			1.238	-0.0097704		21.238	1.69655		41.238	1.68505		61.238	1.74052		81.238	1.61246		101.238	1.15598		121.238	1.57404		141.238	1.6462
		1.24	0.0001898		21.24	0.0003348		41.24	1.61824		61.24	1.61431		81.24	1.6162		101.24	0.0021444		121.24	1.5308		141.24	0.169731			1.24	-0.0096636		21.24	1.69669		41.24	1.68478		61.24	1.74097		81.24	1.61135		101.24	1.15376		121.24	1.57523		141.24	1.64471
		1.242	0.0003682		21.242	0.0003018		41.242	1.61828		61.242	1.6143		81.242	1.61614		101.242	0.0021858		121.242	1.5305		141.242	0.151857			1.242	-0.009861		21.242	1.69655		41.242	1.68499		61.242	1.74229		81.242	1.60945		101.242	1.15127		121.242	1.57711		141.242	1.64365
		1.244	0.0002776		21.244	0.0001782		41.244	1.61838		61.244	1.61445		81.244	1.61623		101.244	0.0021744		121.244	1.53059		141.244	0.138718			1.244	-0.0098778		21.244	1.69658		41.244	1.685		61.244	1.74297		81.244	1.60639		101.244	1.14927		121.244	1.5782		141.244	1.64303
		1.246	0.0002418		21.246	8.76e-05		41.246	1.61821		61.246	1.6143		81.246	1.61628		101.246	0.0020566		121.246	1.53207		141.246	0.129684			1.246	-0.009988		21.246	1.69671		41.246	1.68489		61.246	1.74279		81.246	1.60319		101.246	1.14679		121.246	1.57998		141.246	1.6419
		1.248	9.36e-05		21.248	-1.38e-05		41.248	1.6182		61.248	1.61415		81.248	1.61619		101.248	0.0018092		121.248	1.53243		141.248	0.125595			1.248	-0.0101282		21.248	1.69671		41.248	1.68492		61.248	1.74215		81.248	1.60133		101.248	1.14514		121.248	1.58201		141.248	1.64093
		1.25	0.0001016		21.25	-5.24e-05		41.25	1.61827		61.25	1.61418		81.25	1.6161		101.25	0.002037		121.25	1.53226		141.25	0.122901			1.25	-0.0099054		21.25	1.69675		41.25	1.68489		61.25	1.74173		81.25	1.59943		101.25	1.14593		121.25	1.58343		141.25	1.64004
		1.252	3.58e-05		21.252	7.96e-05		41.252	1.61803		61.252	1.61416		81.252	1.61602		101.252	0.0013976		121.252	1.53272		141.252	0.123873			1.252	-0.0099026		21.252	1.69683		41.252	1.68476		61.252	1.74174		81.252	1.5981		101.252	1.14917		121.252	1.58572		141.252	1.63857
		1.254	0.0001484		21.254	0.0001372		41.254	1.61823		61.254	1.61415		81.254	1.61599		101.254	-5.76e-05		121.254	1.5326		141.254	0.123805			1.254	-0.0098092		21.254	1.69666		41.254	1.68487		61.254	1.74102		81.254	1.59623		101.254	1.15378		121.254	1.58705		141.254	1.63758
		1.256	0.0002032		21.256	0.0001402		41.256	1.61826		61.256	1.61428		81.256	1.61613		101.256	8.2e-06		121.256	1.53458		141.256	0.123593			1.256	-0.0097046		21.256	1.69653		41.256	1.68496		61.256	1.74107		81.256	1.5945		101.256	1.1596		121.256	1.5889		141.256	1.63601
		1.258	0.0002228		21.258	0.0003624		41.258	1.61827		61.258	1.6142		81.258	1.61612		101.258	-3.86e-05		121.258	1.53456		141.258	0.124019			1.258	-0.009842		21.258	1.69656		41.258	1.68501		61.258	1.73994		81.258	1.59221		101.258	1.1654		121.258	1.59004		141.258	1.63513
		1.26	0.000349		21.26	0.0001892		41.26	1.61837		61.26	1.61435		81.26	1.61619		101.26	0.0002004		121.26	1.53457		141.26	0.125337			1.26	-0.0099136		21.26	1.6965		41.26	1.68509		61.26	1.73905		81.26	1.5905		101.26	1.17014		121.26	1.59238		141.26	1.63406
		1.262	0.0003134		21.262	8.48e-05		41.262	1.61835		61.262	1.61423		81.262	1.61623		101.262	0.0001646		121.262	1.53455		141.262	0.124527			1.262	-0.0099354		21.262	1.69658		41.262	1.68496		61.262	1.73815		81.262	1.5889		101.262	1.17483		121.262	1.59645		141.262	1.63233
		1.264	0.0001678		21.264	0.0001402		41.264	1.61816		61.264	1.61429		81.264	1.61619		101.264	-4.66e-05		121.264	1.53436		141.264	0.125765			1.264	-0.010026		21.264	1.69664		41.264	1.68492		61.264	1.7367		81.264	1.5879		101.264	1.17962		121.264	1.59945		141.264	1.63097
		1.266	0.000184		21.266	-2.48e-05		41.266	1.61826		61.266	1.61402		81.266	1.6161		101.266	-5.52e-05		121.266	1.53509		141.266	0.126828			1.266	-0.0097924		21.266	1.69667		41.266	1.68491		61.266	1.73739		81.266	1.58643		101.266	1.18356		121.266	1.60247		141.266	1.62978
		1.268	8.6e-06		21.268	6.86e-05		41.268	1.61811		61.268	1.61474		81.268	1.61608		101.268	-0.0001592		121.268	1.53666		141.268	0.126537			1.268	-0.009861		21.268	1.69679		41.268	1.68485		61.268	1.73548		81.268	1.58513		101.268	1.18817		121.268	1.60465		141.268	1.62833
		1.27	0.0001346		21.27	0.0001892		41.27	1.61815		61.27	1.61631		81.27	1.61592		101.27	1.92e-05		121.27	1.53618		141.27	0.127327			1.27	-0.0099164		21.27	1.69673		41.27	1.68483		61.27	1.73512		81.27	1.58431		101.27	1.19265		121.27	1.60449		141.27	1.62709
		1.272	0.0002418		21.272	6.58e-05		41.272	1.61812		61.272	1.61617		81.272	1.61614		101.272	-7.14e-05		121.272	1.53662		141.272	0.12891			1.272	-0.0096084		21.272	1.69671		41.272	1.68498		61.272	1.73427		81.272	1.58327		101.272	1.19642		121.272	1.60355		141.272	1.62599
		1.274	0.0002198		21.274	0.0002688		41.274	1.61819		61.274	1.61634		81.274	1.61622		101.274	-0.0018482		121.274	1.53647		141.274	0.128816			1.274	-0.0097542		21.274	1.6966		41.274	1.68489		61.274	1.7329		81.274	1.58202		101.274	1.20109		121.274	1.60431		141.274	1.62451
		1.276	0.0003624		21.276	0.0002308		41.276	1.61825		61.276	1.61463		81.276	1.61627		101.276	-0.0020132		121.276	1.5365		141.276	0.130815			1.276	-0.0098392		21.276	1.69643		41.276	1.685		61.276	1.73311		81.276	1.58109		101.276	1.20516		121.276	1.60447		141.276	1.62272
		1.278	0.0003596		21.278	0.0001206		41.278	1.61831		61.278	1.61433		81.278	1.61631		101.278	-0.001892		121.278	1.53627		141.278	0.130768			1.278	-0.0097596		21.278	1.69663		41.278	1.68509		61.278	1.73124		81.278	1.57887		101.278	1.20938		121.278	1.60447		141.278	1.62153
		1.28	0.0002252		21.28	0.0002222		41.28	1.61816		61.28	1.61427		81.28	1.61622		101.28	-0.0021748		121.28	1.5367		141.28	0.130785			1.28	-0.0099412		21.28	1.69669		41.28	1.68496		61.28	1.73111		81.28	1.57665		101.28	1.21402		121.28	1.60625		141.28	1.6201
		1.282	0.0002966		21.282	-7.16e-05		41.282	1.61817		61.282	1.61425		81.282	1.6161		101.282	-0.0019912		121.282	1.5382		141.282	0.131032			1.282	-0.0099054		21.282	1.69669		41.282	1.6849		61.282	1.72928		81.282	1.57378		101.282	1.21942		121.282	1.60742		141.282	1.6193
		1.284	0.0001098		21.284	7.68e-05		41.284	1.6182		61.284	1.61421		81.284	1.61617		101.284	-0.0020952		121.284	1.53846		141.284	0.133091			1.284	-0.0098062		21.284	1.69678		41.284	1.68504		61.284	1.72893		81.284	1.57134		101.284	1.2243		121.284	1.60907		141.284	1.61828
		1.286	8.78e-05		21.286	0.0001372		41.286	1.61805		61.286	1.61401		81.286	1.61602		101.286	-0.0021776		121.286	1.53828		141.286	0.13252			1.286	-0.0097844		21.286	1.69681		41.286	1.68565		61.286	1.72764		81.286	1.56953		101.286	1.2292		121.286	1.61031		141.286	1.61708
		1.288	0.0001898		21.288	0.0001124		41.288	1.6182		61.288	1.61431		81.288	1.61594		101.288	-0.0020704		121.288	1.53844		141.288	0.132853			1.288	-0.0097844		21.288	1.69657		41.288	1.68713		61.288	1.72664		81.288	1.56756		101.288	1.23347		121.288	1.61153		141.288	1.61567
		1.29	0.0001784		21.29	0.000258		41.29	1.61823		61.29	1.61406		81.29	1.61613		101.29	-0.0021148		121.29	1.53845		141.29	0.132823			1.29	-0.0112844		21.29	1.69668		41.29	1.68611		61.29	1.72725		81.29	1.56633		101.29	1.2372		121.29	1.61325		141.29	1.61362
		1.292	0.0003624		21.292	0.0003018		41.292	1.61832		61.292	1.61514		81.292	1.61616		101.292	-0.0020294		121.292	1.53898		141.292	0.132855			1.292	-0.0120044		21.292	1.69635		41.292	1.68488		61.292	1.72579		81.292	1.56426		101.292	1.24037		121.292	1.61441		141.292	1.61292
		1.294	0.0003324		21.294	0.0001154		41.294	1.61843		61.294	1.61665		81.294	1.61624		101.294	-0.001873		121.294	1.54055		141.294	0.132792			1.294	-0.0118094		21.294	1.69772		41.294	1.68517		61.294	1.72508		81.294	1.56282		101.294	1.24321		121.294	1.61522		141.294	1.61122
		1.296	0.000143		21.296	0.0001182		41.296	1.61825		61.296	1.61625		81.296	1.61633		101.296	-0.002142		121.296	1.54036		141.296	0.133048			1.296	-0.0119358		21.296	1.69883		41.296	1.68477		61.296	1.72494		81.296	1.56034		101.296	1.24528		121.296	1.61659		141.296	1.60995
		1.298	0.0001484		21.298	7.38e-05		41.298	1.61822		61.298	1.61627		81.298	1.61619		101.298	-0.0020514		121.298	1.5403		141.298	0.132781			1.298	-0.0119276		21.298	1.69851		41.298	1.68491		61.298	1.72491		81.298	1.55945		101.298	1.2483		121.298	1.61777		141.298	1.60843
		1.3	0.0002146		21.3	-7.16e-05		41.3	1.6181		61.3	1.61615		81.3	1.61613		101.3	-0.0038638		121.3	1.54033		141.3	0.132861			1.3	-0.0104276		21.3	1.69884		41.3	1.68492		61.3	1.72477		81.3	1.55772		101.3	1.25083		121.3	1.619		141.3	1.60758
		1.302	6.34e-05		21.302	0.0001124		41.302	1.61807		61.302	1.61615		81.302	1.61604		101.302	-0.004424		121.302	1.54039		141.302	0.132751			1.302	-0.0096798		21.302	1.69868		41.302	1.68475		61.302	1.72305		81.302	1.55734		101.302	1.25419		121.302	1.62017		141.302	1.60775
		1.304	0.0002146		21.304	0.0001344		41.304	1.61811		61.304	1.61617		81.304	1.61596		101.304	-0.004034		121.304	1.54052		141.304	0.132666			1.304	-0.009853		21.304	1.69862		41.304	1.68551		61.304	1.72252		81.304	1.55703		101.304	1.25772		121.304	1.62205		141.304	1.60723
		1.306	0.0001732		21.306	0.0001482		41.306	1.61821		61.306	1.61635		81.306	1.61614		101.306	-0.0040808		121.306	1.54039		141.306	0.134278			1.306	-0.0106746		21.306	1.69852		41.306	1.68703		61.306	1.72124		81.306	1.55588		101.306	1.26142		121.306	1.62471		141.306	1.60555
		1.308	0.000176		21.308	0.0003566		41.308	1.61826		61.308	1.61634		81.308	1.61615		101.308	-0.0040282		121.308	1.54158		141.308	0.135049			1.308	-0.0121584		21.308	1.69866		41.308	1.6867		61.308	1.72044		81.308	1.55438		101.308	1.26417		121.308	1.62688		141.308	1.60341
		1.31	0.0004092		21.31	0.0003318		41.31	1.61835		61.31	1.61641		81.31	1.61615		101.31	-0.0040034		121.31	1.54264		141.31	0.134753			1.31	-0.0116854		21.31	1.69848		41.31	1.68707		61.31	1.72127		81.31	1.5519		101.31	1.26735		121.31	1.62802		141.31	1.59985
		1.312	0.0003214		21.312	9.06e-05		41.312	1.61837		61.312	1.61647		81.312	1.61629		101.312	-0.0039954		121.312	1.54217		141.312	0.135068			1.312	-0.0120592		21.312	1.69877		41.312	1.68676		61.312	1.71972		81.312	1.54927		101.312	1.27075		121.312	1.62955		141.312	1.59776
		1.314	0.0002528		21.314	0.0001812		41.314	1.61829		61.314	1.6163		81.314	1.61615		101.314	-0.0042314		121.314	1.5424		141.314	0.134767			1.314	-0.011779		21.314	1.69875		41.314	1.6869		61.314	1.71863		81.314	1.546		101.314	1.27403		121.314	1.63059		141.314	1.59627
		1.316	7.44e-05		21.316	-5.54e-05		41.316	1.61822		61.316	1.61636		81.316	1.61605		101.316	-0.004045		121.316	1.54202		141.316	0.135036			1.316	-0.0120812		21.316	1.6988		41.316	1.68684		61.316	1.71878		81.316	1.54295		101.316	1.27782		121.316	1.63022		141.316	1.59504
		1.318	0.0001264		21.318	0.0001454		41.318	1.61801		61.318	1.61616		81.318	1.61608		101.318	-0.0042758		121.318	1.54321		141.318	0.134846			1.318	-0.0116474		21.318	1.69876		41.318	1.68684		61.318	1.7186		81.318	1.54085		101.318	1.28201		121.318	1.63211		141.318	1.59369
		1.32	0.0001292		21.32	0.0002112		41.32	1.61812		61.32	1.6161		81.32	1.61591		101.32	-0.0041384		121.32	1.54455		141.32	0.134865			1.32	-0.0120732		21.32	1.69871		41.32	1.68682		61.32	1.71864		81.32	1.53926		101.32	1.28525		121.32	1.6328		141.32	1.592
		1.322	0.000247		21.322	0.0001182		41.322	1.61836		61.322	1.61626		81.322	1.61609		101.322	-0.0040946		121.322	1.5444		141.322	0.134802			1.322	-0.0116306		21.322	1.69872		41.322	1.68692		61.322	1.71823		81.322	1.53751		101.322	1.28944		121.322	1.63239		141.322	1.59023
		1.324	0.000165		21.324	0.0002632		41.324	1.61813		61.324	1.61629		81.324	1.61614		101.324	-0.0039872		121.324	1.54459		141.324	0.13514			1.324	-0.012084		21.324	1.6987		41.324	1.68688		61.324	1.71759		81.324	1.53574		101.324	1.29264		121.324	1.63424		141.324	1.58808
		1.326	0.0003738		21.326	0.0002308		41.326	1.61827		61.326	1.61639		81.326	1.61616		101.326	-0.0055332		121.326	1.54433		141.326	0.134368			1.326	-0.011098		21.326	1.69852		41.326	1.68704		61.326	1.71741		81.326	1.53406		101.326	1.29636		121.326	1.63456		141.326	1.5862
		1.328	0.0002666		21.328	9.34e-05		41.328	1.61831		61.328	1.61646		81.328	1.61629		101.328	-0.006236		121.328	1.54475		141.328	0.133007			1.328	-0.0097456		21.328	1.69866		41.328	1.68701		61.328	1.71661		81.328	1.53235		101.328	1.2996		121.328	1.6361		141.328	1.58501
		1.33	0.0001154		21.33	0.0001154		41.33	1.61816		61.33	1.61629		81.33	1.61614		101.33	-0.0060906		121.33	1.54631		141.33	0.133281			1.33	-0.0101414		21.33	1.69882		41.33	1.68686		61.33	1.71523		81.33	1.5304		101.33	1.30359		121.33	1.63662		141.33	1.58376
		1.332	0.0002004		21.332	4.66e-05		41.332	1.6182		61.332	1.61628		81.332	1.61618		101.332	-0.0061702		121.332	1.54641		141.332	0.132935			1.332	-0.0099298		21.332	1.69875		41.332	1.68692		61.332	1.71251		81.332	1.52896		101.332	1.30796		121.332	1.63705		141.332	1.58237
		1.334	0.0001074		21.334	-3.86e-05		41.334	1.61805		61.334	1.61619		81.334	1.61609		101.334	-0.0061454		121.334	1.54653		141.334	0.133215			1.334	-0.0100346		21.334	1.69879		41.334	1.68681		61.334	1.70914		81.334	1.52708		101.334	1.31122		121.334	1.63871		141.334	1.58147
		1.336	8.78e-05		21.336	7.96e-05		41.336	1.61952		61.336	1.61617		81.336	1.61592		101.336	-0.0063048		121.336	1.54656		141.336	0.13246			1.336	-0.0096966		21.336	1.69884		41.336	1.68675		61.336	1.70666		81.336	1.52571		101.336	1.31532		121.336	1.64018		141.336	1.58137
		1.338	0.0002252		21.338	0.0001482		41.338	1.62039		61.338	1.61631		81.338	1.61608		101.338	-0.0061154		121.338	1.54654		141.338	0.131082			1.338	-0.010386		21.338	1.69862		41.338	1.68689		61.338	1.70377		81.338	1.52429		101.338	1.31915		121.338	1.64096		141.338	1.58207
		1.34	0.000269		21.34	0.0002908		41.34	1.6202		61.34	1.61632		81.34	1.61613		101.34	-0.0062256		121.34	1.54668		141.34	0.131109			1.34	-0.0120074		21.34	1.69869		41.34	1.68688		61.34	1.70309		81.34	1.52215		101.34	1.32233		121.34	1.642		141.34	1.58349
		1.342	0.0002886		21.342	0.000214		41.342	1.61927		61.342	1.61631		81.342	1.61616		101.342	-0.0060662		121.342	1.54654		141.342	0.131136			1.342	-0.0100318		21.342	1.69838		41.342	1.68694		61.342	1.70247		81.342	1.52025		101.342	1.32621		121.342	1.64313		141.342	1.58215
		1.344	0.0003872		21.344	7.96e-05		41.344	1.61801		61.344	1.61645		81.344	1.6163		101.344	-0.0060028		121.344	1.54667		141.344	0.130595			1.344	-0.0104056		21.344	1.69857		41.344	1.68711		61.344	1.70112		81.344	1.5175		101.344	1.32946		121.344	1.64372		141.344	1.57895
		1.346	0.000176		21.346	4.1e-05		41.346	1.61849		61.346	1.61644		81.346	1.61633		101.346	-0.0061622		121.346	1.5465		141.346	0.129027			1.346	-0.0103942		21.346	1.69863		41.346	1.68698		61.346	1.70038		81.346	1.51554		101.346	1.33347		121.346	1.64517		141.346	1.57531
		1.348	0.0001594		21.348	-0.000143		41.348	1.61814		61.348	1.61629		81.348	1.61613		101.348	-0.006132		121.348	1.54645		141.348	0.129475			1.348	-0.0097128		21.348	1.69874		41.348	1.68689		61.348	1.69865		81.348	1.51391		101.348	1.33687		121.348	1.64653		141.348	1.57207
		1.35	0.0001292		21.35	-0.0004178		41.35	1.61829		61.35	1.61637		81.35	1.61623		101.35	-0.006195		121.35	1.54806		141.35	0.128228			1.35	-0.0100786		21.35	1.70055		41.35	1.68686		61.35	1.69769		81.35	1.51168		101.35	1.34109		121.35	1.64665		141.35	1.56852
		1.352	9.06e-05		21.352	-0.0004806		41.352	1.61897		61.352	1.61609		81.352	1.61596		101.352	-0.0062008		121.352	1.54865		141.352	0.126921			1.352	-0.0095974		21.352	1.70094		41.352	1.68673		61.352	1.69605		81.352	1.50992		101.352	1.3446		121.352	1.6477		141.352	1.56601
		1.354	0.0001594		21.354	-0.0008322		41.354	1.62052		61.354	1.61611		81.354	1.61605		101.354	-0.0070738		121.354	1.54853		141.354	0.127193			1.354	-0.0109164		21.354	1.70053		41.354	1.6868		61.354	1.69517		81.354	1.50831		101.354	1.34827		121.354	1.64904		141.354	1.56383
		1.356	0.0002252		21.356	-0.0013156		41.356	1.62018		61.356	1.61631		81.356	1.61622		101.356	-0.0083752		121.356	1.54876		141.356	0.126235			1.356	-0.0117074		21.356	1.70061		41.356	1.68681		61.356	1.6949		81.356	1.50597		101.356	1.35167		121.356	1.64899		141.356	1.56237
		1.358	0.0001594		21.358	-0.000404		41.358	1.61934		61.358	1.61631		81.358	1.61616		101.358	-0.0080952		121.358	1.54856		141.358	0.12509			1.358	-0.0118838		21.358	1.70054		41.358	1.68686		61.358	1.69437		81.358	1.50397		101.358	1.35475		121.358	1.6509		141.358	1.5602
		1.36	0.0003324		21.36	0.000678		41.36	1.6179		61.36	1.61646		81.36	1.61619		101.36	-0.0081638		121.36	1.54846		141.36	0.125296			1.36	-0.0118204		21.36	1.70052		41.36	1.687		61.36	1.69299		81.36	1.50236		101.36	1.35851		121.36	1.65153		141.36	1.5586
		1.362	0.0002938		21.362	0.0025124		41.362	1.61847		61.362	1.61634		81.362	1.61635		101.362	-0.0079798		121.362	1.54877		141.362	0.12546			1.362	-0.0117904		21.362	1.70062		41.362	1.68694		61.362	1.69302		81.362	1.50042		101.362	1.36159		121.362	1.6528		141.362	1.55702
		1.364	0.000187		21.364	0.0062522		41.364	1.61797		61.364	1.61634		81.364	1.6162		101.364	-0.0084		121.364	1.5505		141.364	0.124494			1.364	-0.0119906		21.364	1.70076		41.364	1.68679		61.364	1.69081		81.364	1.49899		101.364	1.36572		121.364	1.65318		141.364	1.55502
		1.366	0.000146		21.366	0.0116758		41.366	1.61842		61.366	1.61639		81.366	1.61619		101.366	-0.0080952		121.366	1.55033		141.366	0.123066			1.366	-0.0118204		21.366	1.70069		41.366	1.68821		61.366	1.68991		81.366	1.49698		101.366	1.36914		121.366	1.65504		141.366	1.55335
		1.368	2.76e-05		21.368	0.0189304		41.368	1.6178		61.368	1.61623		81.368	1.61615		101.368	-0.008532		121.368	1.5506		141.368	0.122923			1.368	-0.0118204		21.368	1.70084		41.368	1.6889		61.368	1.68867		81.368	1.4949		101.368	1.37239		121.368	1.65522		141.368	1.55376
		1.37	0.0001702		21.37	0.0316524		41.37	1.61962		61.37	1.61628		81.37	1.61595		101.37	-0.0082792		121.37	1.55056		141.37	0.120855			1.37	-0.0118642		21.37	1.7007		41.37	1.68861		61.37	1.68951		81.37	1.49292		101.37	1.37589		121.37	1.65737		141.37	1.55344
		1.372	0.0001732		21.372	0.054595		41.372	1.6203		61.372	1.61633		81.372	1.61616		101.372	-0.008345		121.372	1.55067		141.372	0.121421			1.372	-0.011724		21.372	1.7008		41.372	1.6889		61.372	1.68853		81.372	1.49075		101.372	1.37955		121.372	1.65613		141.372	1.55364
		1.374	0.0002032		21.374	0.0974788		41.374	1.62016		61.374	1.61645		81.374	1.6163		101.374	-0.0081558		121.374	1.55075		141.374	0.120622			1.374	-0.011716		21.374	1.70068		41.374	1.68873		61.374	1.68763		81.374	1.48881		101.374	1.38298		121.374	1.65853		141.374	1.5532
		1.376	0.0003872		21.376	0.176126		41.376	1.62024		61.376	1.61519		81.376	1.61616		101.376	-0.008194		121.376	1.55068		141.376	0.119192			1.376	-0.0119606		21.376	1.70059		41.376	1.68899		61.376	1.68584		81.376	1.48647		101.376	1.3865		121.376	1.65835		141.376	1.54995
		1.378	0.0003186		21.378	0.294842		41.378	1.62034		61.378	1.6142		81.378	1.61625		101.378	-0.0081668		121.378	1.55063		141.378	0.119507			1.378	-0.011892		21.378	1.70054		41.378	1.68895		61.378	1.68535		81.378	1.48406		101.378	1.38973		121.378	1.65862		141.378	1.54665
		1.38	0.0001898		21.38	0.534323		41.38	1.62016		61.38	1.61439		81.38	1.61619		101.38	-0.0082354		121.38	1.55064		141.38	0.118705			1.38	-0.0119578		21.38	1.70067		41.38	1.68895		61.38	1.68269		81.38	1.48251		101.38	1.39304		121.38	1.66022		141.38	1.54295
		1.382	0.0002032		21.382	0.851341		41.382	1.62027		61.382	1.61407		81.382	1.61605		101.382	-0.0081148		121.382	1.55046		141.382	0.117077			1.382	-0.0119934		21.382	1.70077		41.382	1.6888		61.382	1.68117		81.382	1.48047		101.382	1.39642		121.382	1.66061		141.382	1.5393
		1.384	4.68e-05		21.384	1.1295		41.384	1.62021		61.384	1.61571		81.384	1.61617		101.384	-0.0084466		121.384	1.55054		141.384	0.117289			1.384	-0.0117736		21.384	1.70087		41.384	1.68885		61.384	1.67941		81.384	1.47846		101.384	1.39966		121.384	1.66131		141.384	1.53745
		1.386	4.96e-05		21.386	1.38127		41.386	1.62014		61.386	1.61622		81.386	1.61603		101.386	-0.0082464		121.386	1.5506		141.386	0.115328			1.386	-0.0118752		21.386	1.70069		41.386	1.68865		61.386	1.6767		81.386	1.47714		101.386	1.40297		121.386	1.663		141.386	1.53535
		1.388	0.000184		21.388	1.53312		41.388	1.62019		61.388	1.61624		81.388	1.61607		101.388	-0.0083012		121.388	1.55054		141.388	0.115136			1.388	-0.011738		21.388	1.70075		41.388	1.68896		61.388	1.67565		81.388	1.47496		101.388	1.40642		121.388	1.66393		141.388	1.53387
		1.39	0.0001732		21.39	1.55952		41.39	1.62027		61.39	1.61634		81.39	1.61623		101.39	-0.0081282		121.39	1.55212		141.39	0.115487			1.39	-0.011738		21.39	1.70059		41.39	1.68876		61.39	1.67352		81.39	1.47271		101.39	1.40946		121.39	1.66489		141.39	1.53198
		1.392	0.0003272		21.392	1.56664		41.392	1.62033		61.392	1.61625		81.392	1.61611		101.392	-0.0086664		121.392	1.55283		141.392	0.114205			1.392	-0.0118972		21.392	1.70061		41.392	1.6889		61.392	1.67304		81.392	1.47103		101.392	1.41265		121.392	1.66546		141.392	1.5303
		1.394	0.0004506		21.394	1.57849		41.394	1.6205		61.394	1.61647		81.394	1.61626		101.394	-0.0101576		121.394	1.55245		141.394	0.113214			1.394	-0.0118642		21.394	1.70052		41.394	1.68899		61.394	1.67174		81.394	1.46854		101.394	1.41529		121.394	1.66853		141.394	1.52869
		1.396	0.000228		21.396	1.58884		41.396	1.62041		61.396	1.6163		81.396	1.61631		101.396	-0.0101328		121.396	1.55272		141.396	0.113461			1.396	-0.0119796		21.396	1.70077		41.396	1.68888		61.396	1.67053		81.396	1.46678		101.396	1.41805		121.396	1.66991		141.396	1.52689
		1.398	0.0001346		21.398	1.59901		41.398	1.6203		61.398	1.61631		81.398	1.61625		101.398	-0.0102758		121.398	1.55222		141.398	0.111731			1.398	-0.0120592		21.398	1.70067		41.398	1.68878		61.398	1.66902		81.398	1.46503		101.398	1.42082		121.398	1.67084		141.398	1.52571
		1.4	0.0001402		21.4	1.60502		41.4	1.62029		61.4	1.6162		81.4	1.61617		101.4	-0.0102592		121.4	1.5527		141.4	0.110962			1.4	-0.0118038		21.4	1.70076		41.4	1.68886		61.4	1.66752		81.4	1.4622		101.4	1.42377		121.4	1.6708		141.4	1.52624
		1.402	-3.82e-05		21.402	1.60947		41.402	1.62024		61.402	1.61613		81.402	1.61609		101.402	-0.010487		121.402	1.55234		141.402	0.109424			1.402	-0.0118204		21.402	1.70089		41.402	1.68873		61.402	1.6665		81.402	1.46041		101.402	1.42632		121.402	1.67072		141.402	1.5252
		1.404	0.0002446		21.404	1.61023		41.404	1.61943		61.404	1.61614		81.404	1.61596		101.404	-0.0103002		121.404	1.55358		141.404	0.108263			1.404	-0.0117298		21.404	1.70075		41.404	1.68883		61.404	1.66681		81.404	1.4582		101.404	1.42926		121.404	1.66969		141.404	1.52389
		1.406	0.0003242		21.406	1.61174		41.406	1.6181		61.406	1.61639		81.406	1.61622		101.406	-0.0102538		121.406	1.55499		141.406	0.107246			1.406	-0.0117102		21.406	1.70071		41.406	1.68887		61.406	1.66677		81.406	1.45603		101.406	1.43253		121.406	1.6709		141.406	1.52196
		1.408	0.0002336		21.408	1.61135		41.408	1.61839		61.408	1.61623		81.408	1.61612		101.408	-0.0103168		121.408	1.55467		141.408	0.10592			1.408	-0.0117598		21.408	1.70067		41.408	1.68892		61.408	1.66806		81.408	1.45399		101.408	1.43557		121.408	1.67044		141.408	1.51872
		1.41	0.000349		21.41	1.61301		41.41	1.61837		61.41	1.61649		81.41	1.61621		101.41	-0.010108		121.41	1.55472		141.41	0.105319			1.41	-0.0120074		21.41	1.70059		41.41	1.689		61.41	1.669		81.41	1.4528		101.41	1.43817		121.41	1.6708		141.41	1.51563
		1.412	0.0003024		21.412	1.61289		41.412	1.61843		61.412	1.61645		81.412	1.61638		101.412	-0.0102152		121.412	1.55472		141.412	0.105058			1.412	-0.0120154		21.412	1.7007		41.412	1.68899		61.412	1.66905		81.412	1.45145		101.412	1.44152		121.412	1.67025		141.412	1.51283
		1.414	0.0001212		21.414	1.61406		41.414	1.61811		61.414	1.61631		81.414	1.61614		101.414	-0.0101824		121.414	1.55456		141.414	0.103166			1.414	-0.0122158		21.414	1.70079		41.414	1.68878		61.414	1.66948		81.414	1.45027		101.414	1.4442		121.414	1.6721		141.414	1.51025
		1.416	0.000184		21.416	1.61369		41.416	1.61838		61.416	1.61625		81.416	1.61614		101.416	-0.0102672		121.416	1.55454		141.416	0.103188			1.416	-0.0122572		21.416	1.70078		41.416	1.6889		61.416	1.66775		81.416	1.44887		101.416	1.44767		121.416	1.67275		141.416	1.50889
		1.418	1.92e-05		21.418	1.61418		41.418	1.61804		61.418	1.61625		81.418	1.61613		101.418	-0.0103636		121.418	1.55468		141.418	0.10117			1.418	-0.0120702		21.418	1.7009		41.418	1.68869		61.418	1.66695		81.418	1.44741		101.418	1.45033		121.418	1.67256		141.418	1.50673
		1.42	9.92e-05		21.42	1.61399		41.42	1.61816		61.42	1.61619		81.42	1.61608		101.42	-0.0103444		121.42	1.55482		141.42	0.100442			1.42	-0.0124222		21.42	1.70065		41.42	1.68876		61.42	1.66378		81.42	1.44556		101.42	1.45311		121.42	1.67432		141.42	1.50448
		1.422	0.0003104		21.422	1.6143		41.422	1.61833		61.422	1.61632		81.422	1.61614		101.422	-0.0103226		121.422	1.55466		141.422	0.0986104			1.422	-0.0116034		21.422	1.70073		41.422	1.68873		61.422	1.65969		81.422	1.44342		101.422	1.45637		121.422	1.67486		141.422	1.50291
		1.424	0.0002856		21.424	1.61428		41.424	1.6183		61.424	1.61624		81.424	1.61612		101.424	-0.0102096		121.424	1.55532		141.424	0.0978304			1.424	-0.0100894		21.424	1.70062		41.424	1.68926		61.424	1.65651		81.424	1.44126		101.424	1.45924		121.424	1.6746		141.424	1.50071
		1.426	0.0003024		21.426	1.6143		41.426	1.61823		61.426	1.61635		81.426	1.61614		101.426	-0.0110278		121.426	1.55688		141.426	0.095881			1.426	-0.0080614		21.426	1.70046		41.426	1.68914		61.426	1.65275		81.426	1.43922		101.426	1.46194		121.426	1.67454		141.426	1.49919
		1.428	0.0003352		21.428	1.61397		41.428	1.61843		61.428	1.6164		81.428	1.61625		101.428	-0.0124474		121.428	1.55667		141.428	0.0954772			1.428	-0.0051958		21.428	1.7004		41.428	1.68892		61.428	1.6497		81.428	1.43652		101.428	1.46475		121.428	1.67516		141.428	1.4973
		1.43	0.0001812		21.43	1.61424		41.43	1.61819		61.43	1.61632		81.43	1.61627		101.43	-0.012195		121.43	1.55661		141.43	0.0940438			1.43	-0.0030198		21.43	1.70129		41.43	1.68879		61.43	1.64831		81.43	1.43455		101.43	1.46745		121.43	1.67685		141.43	1.49575
		1.432	0.0001784		21.432	1.61396		41.432	1.61823		61.432	1.61624		81.432	1.61614		101.432	-0.012401		121.432	1.55652		141.432	0.0931488			1.432	-8.54e-05		21.432	1.70174		41.432	1.68874		61.432	1.64669		81.432	1.43251		101.432	1.47036		121.432	1.67653		141.432	1.49503
		1.434	0.0001098		21.434	1.61427		41.434	1.61816		61.434	1.61622		81.434	1.61619		101.434	-0.0122996		121.434	1.55681		141.434	0.0919872			1.434	0.002695		21.434	1.7023		41.434	1.68872		61.434	1.64549		81.434	1.42985		101.434	1.47309		121.434	1.67673		141.434	1.49311
		1.436	8.6e-06		21.436	1.61411		41.436	1.61812		61.436	1.61617		81.436	1.616		101.436	-0.0125136		121.436	1.55662		141.436	0.0909548			1.436	0.0052308		21.436	1.70285		41.436	1.68864		61.436	1.64402		81.436	1.4283		101.436	1.47599		121.436	1.67815		141.436	1.49157
		1.438	0.0001564		21.438	1.61431		41.438	1.61811		61.438	1.61627		81.438	1.61608		101.438	-0.0121184		121.438	1.55681		141.438	0.0907212			1.438	0.0076408		21.438	1.70245		41.438	1.68884		61.438	1.64268		81.438	1.42647		101.438	1.47872		121.438	1.67887		141.438	1.48955
		1.44	0.000247		21.44	1.61422		41.44	1.61818		61.44	1.61634		81.44	1.61616		101.44	-0.0124064		121.44	1.55691		141.44	0.0890132			1.44	0.010075		21.44	1.70265		41.44	1.68873		61.44	1.64124		81.44	1.42427		101.44	1.48178		121.44	1.67897		141.44	1.48684
		1.442	0.0002446		21.442	1.61448		41.442	1.61818		61.442	1.61636		81.442	1.61618		101.442	-0.012209		121.442	1.55672		141.442	0.0891452			1.442	0.011795		21.442	1.70244		41.442	1.69055		61.442	1.63969		81.442	1.42214		101.442	1.4848		121.442	1.68096		141.442	1.48409
		1.444	0.0003762		21.444	1.61411		41.444	1.61834		61.444	1.61648		81.444	1.61638		101.444	-0.01228		121.444	1.55673		141.444	0.0871048			1.444	0.0146222		21.444	1.70256		41.444	1.69112		61.444	1.63885		81.444	1.42008		101.444	1.48776		121.444	1.68022		141.444	1.48197
		1.446	0.0002584		21.446	1.61428		41.446	1.61831		61.446	1.61638		81.446	1.61638		101.446	-0.0122638		121.446	1.55665		141.446	0.0876184			1.446	0.0166854		21.446	1.70251		41.446	1.69084		61.446	1.63712		81.446	1.41797		101.446	1.49093		121.446	1.68101		141.446	1.47971
		1.448	0.0001374		21.448	1.61407		41.448	1.61802		61.448	1.61624		81.448	1.61618		101.448	-0.0123902		121.448	1.55663		141.448	0.0859322			1.448	0.0190982		21.448	1.70263		41.448	1.69089		61.448	1.63573		81.448	1.41616		101.448	1.49334		121.448	1.68255		141.448	1.47808
		1.45	0.0001098		21.45	1.61406		41.45	1.61896		61.45	1.61635		81.45	1.61635		101.45	-0.0123682		121.45	1.55654		141.45	0.0854188			1.45	0.021296		21.45	1.70265		41.45	1.69078		61.45	1.63467		81.45	1.41438		101.45	1.49565		121.45	1.68289		141.45	1.47702
		1.452	3.86e-05		21.452	1.61417		41.452	1.62038		61.452	1.61612		81.452	1.61627		101.452	-0.0125136		121.452	1.55713		141.452	0.0845594			1.452	0.0236562		21.452	1.7029		41.452	1.69068		61.452	1.63317		81.452	1.41195		101.452	1.49844		121.452	1.68499		141.452	1.47517
		1.454	0.0002308		21.454	1.61425		41.454	1.62007		61.454	1.61617		81.454	1.61609		101.454	-0.0123186		121.454	1.55834		141.454	0.0830656			1.454	0.0260848		21.454	1.70263		41.454	1.69086		61.454	1.63135		81.454	1.41003		101.454	1.50118		121.454	1.68731		141.454	1.4736
		1.456	0.0001622		21.456	1.61424		41.456	1.62035		61.456	1.61635		81.456	1.61471		101.456	-0.0123486		121.456	1.55876		141.456	0.0834226			1.456	0.029242		21.456	1.70268		41.456	1.69092		61.456	1.6312		81.456	1.40776		101.456	1.50389		121.456	1.68663		141.456	1.47238
		1.458	0.000217		21.458	1.61435		41.458	1.61871		61.458	1.61634		81.458	1.61437		101.458	-0.0123682		121.458	1.55899		141.458	0.0813466			1.458	0.031311		21.458	1.70254		41.458	1.69089		61.458	1.63037		81.458	1.40549		101.458	1.50624		121.458	1.68706		141.458	1.47032
		1.46	0.0003514		21.46	1.61418		41.46	1.61812		61.46	1.61641		81.46	1.61474		101.46	-0.0120768		121.46	1.55865		141.46	0.081635			1.46	0.0337066		21.46	1.7025		41.46	1.69116		61.46	1.6288		81.46	1.40307		101.46	1.50862		121.46	1.68723		141.46	1.4684
		1.462	0.000239		21.462	1.61418		41.462	1.61847		61.462	1.61639		81.462	1.61389		101.462	-0.012247		121.462	1.55888		141.462	0.0805722			1.462	0.036012		21.462	1.70273		41.462	1.69096		61.462	1.62757		81.462	1.40131		101.462	1.51183		121.462	1.68671		141.462	1.46684
		1.464	0.000176		21.464	1.61417		41.464	1.61799		61.464	1.61641		81.464	1.61261		101.464	-0.0123706		121.464	1.55854		141.464	0.0793638			1.464	0.0379982		21.464	1.70276		41.464	1.69085		61.464	1.62491		81.464	1.39883		101.464	1.51488		121.464	1.68805		141.464	1.46483
		1.466	0.000247		21.466	1.61399		41.466	1.61858		61.466	1.61642		81.466	1.611		101.466	-0.0123076		121.466	1.55876		141.466	0.0779334			1.466	0.0395368		21.466	1.70268		41.466	1.6908		61.466	1.62219		81.466	1.39671		101.466	1.51779		121.466	1.68933		141.466	1.46263
		1.468	3.06e-05		21.468	1.61418		41.468	1.62009		61.468	1.6162		81.468	1.60857		101.468	-0.0124998		121.468	1.55872		141.468	0.076264			1.468	0.0410288		21.468	1.70298		41.468	1.69078		61.468	1.62053		81.468	1.39469		101.468	1.52066		121.468	1.68891		141.468	1.46085
		1.47	7.16e-05		21.47	1.61416		41.47	1.62027		61.47	1.61616		81.47	1.60639		101.47	-0.0123544		121.47	1.55876		141.47	0.0749732			1.47	0.0424604		21.47	1.70277		41.47	1.69075		61.47	1.61898		81.47	1.39271		101.47	1.52254		121.47	1.68931		141.47	1.45843
		1.472	0.0002746		21.472	1.61407		41.472	1.62013		61.472	1.6164		81.472	1.60429		101.472	-0.012206		121.472	1.55886		141.472	0.0735426			1.472	0.044219		21.472	1.70265		41.472	1.69098		61.472	1.61794		81.472	1.39045		101.472	1.52472		121.472	1.68891		141.472	1.45649
		1.474	0.0001898		21.474	1.61441		41.474	1.62021		61.474	1.6163		81.474	1.60143		101.474	-0.012393		121.474	1.55891		141.474	0.0722604			1.474	0.0459498		21.474	1.70269		41.474	1.69078		61.474	1.61656		81.474	1.38835		101.474	1.52687		121.474	1.68922		141.474	1.45481
		1.476	0.0003462		21.476	1.61427		41.476	1.62016		61.476	1.61638		81.476	1.59769		101.476	-0.0121432		121.476	1.55886		141.476	0.071096			1.476	0.0471176		21.476	1.70261		41.476	1.69103		61.476	1.61525		81.476	1.38636		101.476	1.52917		121.476	1.68856		141.476	1.4528
		1.478	0.0003324		21.478	1.61418		41.478	1.62036		61.478	1.61644		81.478	1.59444		101.478	-0.0122996		121.478	1.55867		141.478	0.06983			1.478	0.0484666		21.478	1.7026		41.478	1.69099		61.478	1.61388		81.478	1.38382		101.478	1.53148		121.478	1.69042		141.478	1.45087
		1.48	0.0001678		21.48	1.61416		41.48	1.62032		61.48	1.61638		81.48	1.5911		101.48	-0.0141692		121.48	1.55887		141.48	0.0694042			1.48	0.050052		21.48	1.7027		41.48	1.69087		61.48	1.61247		81.48	1.38124		101.48	1.53409		121.48	1.69028		141.48	1.44903
		1.482	0.0002146		21.482	1.61406		41.482	1.62038		61.482	1.61631		81.482	1.59222		101.482	-0.0144248		121.482	1.56045		141.482	0.067916			1.482	0.052162		21.482	1.70268		41.482	1.6909		61.482	1.61077		81.482	1.37891		101.482	1.53727		121.482	1.69017		141.482	1.44693
		1.484	4.68e-05		21.484	1.61409		41.484	1.6203		61.484	1.61624		81.484	1.59245		101.484	-0.014411		121.484	1.56065		141.484	0.067183			1.484	0.0544342		21.484	1.70274		41.484	1.69083		61.484	1.60915		81.484	1.37657		101.484	1.54117		121.484	1.69129		141.484	1.44552
		1.486	0.0001484		21.486	1.61427		41.486	1.62022		61.486	1.61611		81.486	1.58658		101.486	-0.0148368		121.486	1.56062		141.486	0.0662494			1.486	0.0564316		21.486	1.70284		41.486	1.6908		61.486	1.60785		81.486	1.37462		101.486	1.54536		121.486	1.69192		141.486	1.44338
		1.488	0.0002804		21.488	1.61418		41.488	1.62046		61.488	1.61627		81.488	1.57858		101.488	-0.0148916		121.488	1.56068		141.488	0.0644588			1.488	0.0587644		21.488	1.70264		41.488	1.69085		61.488	1.60619		81.488	1.37267		101.488	1.548		121.488	1.69348		141.488	1.44134
		1.49	0.000146		21.49	1.6143		41.49	1.61995		61.49	1.61642		81.49	1.55408		101.49	-0.0154076		121.49	1.56095		141.49	0.0635886			1.49	0.0602206		21.49	1.70267		41.49	1.69089		61.49	1.6049		81.49	1.37022		101.49	1.54988		121.49	1.69273		141.49	1.43923
		1.492	0.000239		21.492	1.61435		41.492	1.61818		61.492	1.61629		81.492	1.52121		101.492	-0.0163278		121.492	1.56082		141.492	0.061636			1.492	0.0621056		21.492	1.70258		41.492	1.69101		61.492	1.60363		81.492	1.36792		101.492	1.54994		121.492	1.69338		141.492	1.43662
		1.494	0.0004396		21.494	1.61426		41.494	1.61855		61.494	1.61645		81.494	1.30884		101.494	-0.0163994		121.494	1.56095		141.494	0.0615264			1.494	0.0638116		21.494	1.70263		41.494	1.69099		61.494	1.60238		81.494	1.3654		101.494	1.55001		121.494	1.69279		141.494	1.43505
		1.496	0.0001264		21.496	1.6142		41.496	1.61819		61.496	1.61646		81.496	0.947024		101.496	-0.0176734		121.496	1.56119		141.496	0.0598292			1.496	0.065422		21.496	1.70272		41.496	1.69096		61.496	1.601		81.496	1.36306		101.496	1.55177		121.496	1.6932		141.496	1.43296
		1.498	0.0001678		21.498	1.61417		41.498	1.61827		61.498	1.61626		81.498	0.631036		101.498	-0.0181098		121.498	1.56146		141.498	0.0592662			1.498	0.0676832		21.498	1.7027		41.498	1.69085		61.498	1.60131		81.498	1.36133		101.498	1.55411		121.498	1.69317		141.498	1.43091
		1.5	9.92e-05		21.5	1.61411		41.5	1.61822		61.5	1.61628		81.5	0.286261		101.5	-0.0171212		121.5	1.56136		141.5	0.0589366			1.5	0.069477		21.5	1.70279		41.5	1.69087		61.5	1.60005		81.5	1.35918		101.5	1.55606		121.5	1.69322		141.5	1.42896
		1.502	4.68e-05		21.502	1.61418		41.502	1.61809		61.502	1.61617		81.502	0.0630088		101.502	-0.0135764		121.502	1.56018		141.502	0.0571848			1.502	0.071153		21.502	1.7029		41.502	1.69065		61.502	1.59869		81.502	1.35742		101.502	1.55782		121.502	1.69346		141.502	1.42638
		1.504	0.0001784		21.504	1.61423		41.504	1.61815		61.504	1.61626		81.504	0.0462256		101.504	0.0026112		121.504	1.55853		141.504	0.0571408			1.504	0.0732164		21.504	1.70266		41.504	1.69084		61.504	1.59655		81.504	1.35457		101.504	1.56011		121.504	1.69302		141.504	1.42441
		1.506	0.0001922		21.506	1.61426		41.506	1.61825		61.506	1.61626		81.506	0.0408298		101.506	0.0338026		121.506	1.55512		141.506	0.0573278			1.506	0.0754504		21.506	1.70257		41.506	1.69078		61.506	1.59308		81.506	1.35216		101.506	1.56228		121.506	1.69112		141.506	1.42263
		1.508	0.0001732		21.508	1.61439		41.508	1.61822		61.508	1.61628		81.508	0.0270864		101.508	0.0946064		121.508	1.55189		141.508	0.0563364			1.508	0.0770578		21.508	1.7026		41.508	1.69094		61.508	1.59158		81.508	1.3499		101.508	1.56476		121.508	1.69154		141.508	1.42029
		1.51	0.0003296		21.51	1.61429		41.51	1.61835		61.51	1.61642		81.51	0.0197926		101.51	0.181448		121.51	1.55215		141.51	0.0548974			1.51	0.0796622		21.51	1.70243		41.51	1.69107		61.51	1.58938		81.51	1.34722		101.51	1.56634		121.51	1.68965		141.51	1.41847
		1.512	0.0002856		21.512	1.61411		41.512	1.61982		61.512	1.61638		81.512	0.0067002		101.512	0.354119		121.512	1.55128		141.512	0.0555482			1.512	0.0818604		21.512	1.70271		41.512	1.69092		61.512	1.58772		81.512	1.34529		101.512	1.56935		121.512	1.68924		141.512	1.41633
		1.514	0.0002032		21.514	1.61421		41.514	1.62042		61.514	1.6163		81.514	-9.06e-05		101.514	0.656076		121.514	1.54536		141.514	0.053423			1.514	0.0843276		21.514	1.70265		41.514	1.6909		61.514	1.58621		81.514	1.34284		101.514	1.57267		121.514	1.68956		141.514	1.41404
		1.516	0.0002228		21.516	1.61403		41.516	1.62007		61.516	1.61633		81.516	-0.0058654		101.516	0.952805		121.516	1.53682		141.516	0.053269			1.516	0.0872926		21.516	1.7043		41.516	1.69065		61.516	1.58445		81.516	1.34064		101.516	1.57459		121.516	1.68942		141.516	1.41262
		1.518	0.0001044		21.518	1.61413		41.518	1.62022		61.518	1.61615		81.518	-0.0024714		101.518	1.22416		121.518	1.51153		141.518	0.0528766			1.518	0.089567		21.518	1.70499		41.518	1.69211		61.518	1.58262		81.518	1.33806		101.518	1.57709		121.518	1.68977		141.518	1.4103
		1.52	9.06e-05		21.52	1.61424		41.52	1.6201		61.52	1.61613		81.52	-0.0053242		101.52	1.44173		121.52	1.47894		141.52	0.0509434			1.52	0.0922022		21.52	1.70459		41.52	1.69188		61.52	1.58087		81.52	1.33597		101.52	1.57813		121.52	1.68817		141.52	1.40838
		1.522	0.000206		21.522	1.61422		41.522	1.61893		61.522	1.61633		81.522	-0.002952		101.522	1.51243		121.522	1.28239		141.522	0.0513634			1.522	0.0951584		21.522	1.70473		41.522	1.69053		61.522	1.57889		81.522	1.33334		101.522	1.57916		121.522	1.68735		141.522	1.40601
		1.524	0.0002638		21.524	1.61436		41.524	1.61791		61.524	1.61624		81.524	-0.0045832		101.524	1.51536		121.524	0.955493		141.524	0.049757			1.524	0.09767		21.524	1.70458		41.524	1.69113		61.524	1.57801		81.524	1.33148		101.524	1.58028		121.524	1.68711		141.524	1.40358
		1.526	0.0003596		21.526	1.61423		41.526	1.61845		61.526	1.61637		81.526	-0.0029462		101.526	1.52914		121.526	0.677426		141.526	0.0492902			1.526	0.0997304		21.526	1.70454		41.526	1.69074		61.526	1.57591		81.526	1.32921		101.526	1.58127		121.526	1.68495		141.526	1.40123
		1.528	0.0003296		21.528	1.61416		41.528	1.61821		61.528	1.61644		81.528	-0.0048798		101.528	1.53821		121.528	0.367045		141.528	0.0483952			1.528	0.102294		21.528	1.70454		41.528	1.69145		61.528	1.57538		81.528	1.32673		101.528	1.58373		121.528	1.68361		141.528	1.39924
		1.53	0.0001922		21.53	1.61427		41.53	1.6183		61.53	1.61639		81.53	-0.003232		101.53	1.55021		121.53	0.170024		141.53	0.0471482			1.53	0.10497		21.53	1.70477		41.53	1.6925		61.53	1.57415		81.53	1.3246		101.53	1.58458		121.53	1.68231		141.53	1.39728
		1.532	0.0002418		21.532	1.61406		41.532	1.61962		61.532	1.6164		81.532	-0.0047836		101.532	1.55701		121.532	0.154109		141.532	0.047121			1.532	0.107644		21.532	1.70465		41.532	1.69275		61.532	1.57292		81.532	1.32234		101.532	1.58659		121.532	1.68111		141.532	1.39521
		1.534	9.64e-05		21.534	1.61409		41.534	1.62046		61.534	1.61626		81.534	-0.0035314		101.534	1.56372		121.534	0.137254		141.534	0.0451742			1.534	0.11046		21.534	1.7049		41.534	1.69241		61.534	1.57164		81.534	1.32011		101.534	1.5882		121.534	1.67933		141.534	1.39325
		1.536	-5.2e-05		21.536	1.61417		41.536	1.61977		61.536	1.61619		81.536	-0.0041822		101.536	1.56375		121.536	0.112999		141.536	0.045199			1.536	0.113218		21.536	1.70478		41.536	1.69261		61.536	1.56903		81.536	1.31748		101.536	1.58978		121.536	1.67786		141.536	1.39093
		1.538	0.000195		21.538	1.61422		41.538	1.62038		61.538	1.61631		81.538	-0.0013922		101.538	1.56567		121.538	0.0963478		141.538	0.0433726			1.538	0.116631		21.538	1.70475		41.538	1.69261		61.538	1.56777		81.538	1.31517		101.538	1.59193		121.538	1.6771		141.538	1.38887
		1.54	0.000228		21.54	1.61426		41.54	1.62014		61.54	1.6164		81.54	-0.0026664		101.54	1.56514		121.54	0.0746298		141.54	0.0432106			1.54	0.119901		21.54	1.7047		41.54	1.69267		61.54	1.56525		81.54	1.31254		101.54	1.59338		121.54	1.67552		141.54	1.38666
		1.542	0.0002446		21.542	1.61427		41.542	1.62035		61.542	1.61624		81.542	-0.001513		101.542	1.56678		121.542	0.0611528		141.542	0.0414396			1.542	0.122434		21.542	1.70464		41.542	1.69262		61.542	1.56304		81.542	1.30996		101.542	1.59508		121.542	1.67503		141.542	1.38451
		1.544	0.0003572		21.544	1.61415		41.544	1.62022		61.544	1.6165		81.544	-0.0024824		101.544	1.56619		121.544	0.050188		141.544	0.041338			1.544	0.126		21.544	1.7045		41.544	1.69291		61.544	1.56199		81.544	1.30756		101.544	1.59675		121.544	1.67312		141.544	1.38256
		1.546	0.0002638		21.546	1.61418		41.546	1.62048		61.546	1.61645		81.546	-0.0015596		101.546	1.56757		121.546	0.0494246		141.546	0.0399346			1.546	0.129402		21.546	1.70473		41.546	1.69266		61.546	1.55992		81.546	1.30516		101.546	1.59854		121.546	1.67315		141.546	1.3804
		1.548	0.0001922		21.548	1.61408		41.548	1.62007		61.548	1.61625		81.548	-0.0024274		101.548	1.56719		121.548	0.0434108		141.548	0.0390258			1.548	0.132003		21.548	1.70465		41.548	1.69275		61.548	1.55849		81.548	1.30281		101.548	1.60112		121.548	1.67261		141.548	1.37782
		1.55	0.000143		21.55	1.61403		41.55	1.62037		61.55	1.61626		81.55	-0.0016012		101.55	1.56781		121.55	0.045833		141.55	0.0378562			1.55	0.135812		21.55	1.70485		41.55	1.69259		61.55	1.5565		81.55	1.30027		101.55	1.60339		121.55	1.67089		141.55	1.37603
		1.552	3.58e-05		21.552	1.61413		41.552	1.62005		61.552	1.6162		81.552	-0.0023888		101.552	1.56723		121.552	0.0431308		141.552	0.037024			1.552	0.1389		21.552	1.70485		41.552	1.69249		61.552	1.55497		81.552	1.29816		101.552	1.60555		121.552	1.67157		141.552	1.37365
		1.554	0.000187		21.554	1.61421		41.554	1.6203		61.554	1.61626		81.554	-0.0020814		101.554	1.56897		121.554	0.045001		141.554	0.0358048			1.554	0.142628		21.554	1.70473		41.554	1.69257		61.554	1.55361		81.554	1.29551		101.554	1.60667		121.554	1.67096		141.554	1.37123
		1.556	0.000154		21.556	1.61432		41.556	1.6203		61.556	1.61641		81.556	-0.0015516		101.556	1.56905		121.556	0.0420656		141.556	0.0353766			1.556	0.145788		21.556	1.70466		41.556	1.69272		61.556	1.55201		81.556	1.29329		101.556	1.60768		121.556	1.66975		141.556	1.36922
		1.558	0.00025		21.558	1.61437		41.558	1.62038		61.558	1.61628		81.558	0.0003706		101.558	1.56935		121.558	0.0446166		141.558	0.0343328			1.558	0.149937		21.558	1.70461		41.558	1.69265		61.558	1.54984		81.558	1.29073		101.558	1.60862		121.558	1.66933		141.558	1.36656
		1.56	0.000434		21.56	1.61425		41.56	1.62049		61.56	1.6165		81.56	-0.0003212		101.56	1.56925		121.56	0.0429444		141.56	0.0332538			1.56	0.153761		21.56	1.70452		41.56	1.69296		61.56	1.54803		81.56	1.28832		101.56	1.60959		121.56	1.66848		141.56	1.36451
		1.562	0.0002032		21.562	1.61418		41.562	1.62021		61.562	1.61644		81.562	0.0004502		101.562	1.56984		121.562	0.045424		141.562	0.0334406			1.562	0.15791		21.562	1.70479		41.562	1.6927		61.562	1.54629		81.562	1.28588		101.562	1.6109		121.562	1.66673		141.562	1.36263
		1.564	0.0002994		21.564	1.6142		41.564	1.6183		61.564	1.61626		81.564	-0.0002388		101.564	1.56934		121.564	0.043518		141.564	0.0310898			1.564	0.161754		21.564	1.70475		41.564	1.69263		61.564	1.54498		81.564	1.28335		101.564	1.6119		121.564	1.66548		141.564	1.36065
		1.566	0.0001898		21.566	1.61404		41.566	1.61824		61.566	1.61639		81.566	0.0001952		101.566	1.56962		121.566	0.0465468		141.566	0.031815			1.566	0.165958		21.566	1.70479		41.566	1.69274		61.566	1.54382		81.566	1.28117		101.566	1.61341		121.566	1.66336		141.566	1.35915
		1.568	0.0001292		21.568	1.61407		41.568	1.61805		61.568	1.61616		81.568	-0.0002936		101.568	1.56928		121.568	0.0459784		141.568	0.0295196			1.568	0.169172		21.568	1.70484		41.568	1.69252		61.568	1.54141		81.568	1.27875		101.568	1.61442		121.568	1.66248		141.568	1.35703
		1.57	0.000154		21.57	1.61425		41.57	1.61807		61.57	1.61619		81.57	-8.52e-05		101.57	1.56955		121.57	0.046709		141.57	0.0294124			1.57	0.173348		21.57	1.70466		41.57	1.69258		61.57	1.53962		81.57	1.27645		101.57	1.61564		121.57	1.66101		141.57	1.35444
		1.572	0.0002666		21.572	1.61412		41.572	1.61818		61.572	1.61631		81.572	-0.0002498		101.572	1.57009		121.572	0.0468048		141.572	0.0291734			1.572	0.177558		21.572	1.70472		41.572	1.6927		61.572	1.53787		81.572	1.27431		101.572	1.61739		121.572	1.66028		141.572	1.35243
		1.574	0.000165		21.574	1.61435		41.574	1.61825		61.574	1.61635		81.574	3.82e-05		101.574	1.57148		121.574	0.0492492		141.574	0.0277314			1.574	0.181784		21.574	1.70469		41.574	1.6927		61.574	1.5354		81.574	1.27116		101.574	1.61864		121.574	1.65894		141.574	1.35037
		1.576	0.0003982		21.576	1.61425		41.576	1.61825		61.576	1.61629		81.576	-0.0001072		101.576	1.57165		121.576	0.0479692		141.576	0.027317			1.576	0.185784		21.576	1.70454		41.576	1.6928		61.576	1.53356		81.576	1.26926		101.576	1.61991		121.576	1.65787		141.576	1.34799
		1.578	0.0002638		21.578	1.61417		41.578	1.61939		61.578	1.61656		81.578	0.0001208		101.578	1.5718		121.578	0.0489798		141.578	0.026672			1.578	0.189968		21.578	1.70466		41.578	1.69281		61.578	1.53218		81.578	1.26629		101.578	1.62178		121.578	1.65606		141.578	1.34563
		1.58	0.0002118		21.58	1.61422		41.58	1.62049		61.58	1.61635		81.58	7.16e-05		101.58	1.57155		121.58	0.048049		141.58	0.024898			1.58	0.193708		21.58	1.70468		41.58	1.69268		61.58	1.53014		81.58	1.26378		101.58	1.62245		121.58	1.65443		141.58	1.34371
		1.582	0.0001922		21.582	1.6141		41.582	1.61997		61.582	1.6163		81.582	0.0018946		101.582	1.57164		121.582	0.0496196		141.582	0.0254884			1.582	0.197725		21.582	1.70467		41.582	1.69279		61.582	1.52865		81.582	1.26084		101.582	1.62416		121.582	1.65299		141.582	1.3412
		1.584	6.58e-05		21.584	1.61415		41.584	1.62039		61.584	1.61618		81.584	0.0019742		101.584	1.57136		121.584	0.0503992		141.584	0.0248428			1.584	0.201953		21.584	1.70488		41.584	1.69248		61.584	1.52679		81.584	1.25822		101.584	1.62507		121.584	1.65185		141.584	1.33905
		1.586	2.48e-05		21.586	1.61428		41.586	1.61985		61.586	1.61609		81.586	0.0018398		101.586	1.5716		121.586	0.0506272		141.586	0.0232172			1.586	0.20616		21.586	1.7048		41.586	1.69258		61.586	1.52529		81.586	1.2554		101.586	1.62645		121.586	1.65049		141.586	1.33684
		1.588	0.0002252		21.588	1.61419		41.588	1.62031		61.588	1.61626		81.588	0.0017902		101.588	1.57162		121.588	0.0503692		141.588	0.022973			1.588	0.211361		21.588	1.70467		41.588	1.69278		61.588	1.52359		81.588	1.25271		101.588	1.62803		121.588	1.64909		141.588	1.33453
		1.59	0.0001702		21.59	1.61426		41.59	1.61885		61.59	1.61646		81.59	0.001966		101.59	1.57172		121.59	0.050817		141.59	0.023253			1.59	0.21562		21.59	1.70464		41.59	1.69279		61.59	1.52163		81.59	1.24984		101.59	1.63008		121.59	1.64761		141.59	1.33226
		1.592	0.0003052		21.592	1.61434		41.592	1.6181		61.592	1.61636		81.592	0.001834		101.592	1.57169		121.592	0.0505834		141.592	0.023066			1.592	0.219906		21.592	1.70458		41.592	1.6928		61.592	1.52006		81.592	1.2472		101.592	1.63107		121.592	1.64656		141.592	1.32997
		1.594	0.0004202		21.594	1.61414		41.594	1.61994		61.594	1.61646		81.594	0.0020458		101.594	1.57351		121.594	0.052338		141.594	0.0225006			1.594	0.22489		21.594	1.70457		41.594	1.69283		61.594	1.51821		81.594	1.24428		101.594	1.63267		121.594	1.64504		141.594	1.32765
		1.596	0.0001784		21.596	1.61419		41.596	1.62032		61.596	1.61647		81.596	0.0021254		101.596	1.57376		121.596	0.0526404		141.596	0.0201058			1.596	0.229745		21.596	1.70474		41.596	1.69274		61.596	1.51612		81.596	1.24168		101.596	1.63372		121.596	1.64433		141.596	1.32512
		1.598	0.000198		21.598	1.61414		41.598	1.62018		61.598	1.61627		81.598	0.0019852		101.598	1.57362		121.598	0.0524124		141.598	0.0192852			1.598	0.233844		21.598	1.70468		41.598	1.69261		61.598	1.5148		81.598	1.23888		101.598	1.63505		121.598	1.64224		141.598	1.32448
		1.6	0.000184		21.6	1.61404		41.6	1.6203		61.6	1.61628		81.6	0.001925		101.6	1.57362		121.6	0.0525222		141.6	0.0167728			1.6	0.238969		21.6	1.70472		41.6	1.69264		61.6	1.51284		81.6	1.2364		101.6	1.63634		121.6	1.64084		141.6	1.32528
		1.602	2.48e-05		21.602	1.61413		41.602	1.62001		61.602	1.61619		81.602	0.0018922		101.602	1.57353		121.602	0.0526786		141.602	0.0130382			1.602	0.243222		21.602	1.70486		41.602	1.69248		61.602	1.51086		81.602	1.23369		101.602	1.63811		121.602	1.63924		141.602	1.32742
		1.604	0.000165		21.604	1.61422		41.604	1.62014		61.604	1.61623		81.604	0.0017796		101.604	1.57374		121.604	0.0525966		141.604	0.0101628			1.604	0.247428		21.604	1.70474		41.604	1.69263		61.604	1.50929		81.604	1.23038		101.604	1.63869		121.604	1.63815		141.604	1.33172
		1.606	0.000184		21.606	1.6142		41.606	1.62013		61.606	1.61634		81.606	0.0019112		101.606	1.57359		121.606	0.0528078		141.606	0.0089522			1.606	0.252426		21.606	1.70471		41.606	1.69269		61.606	1.5069		81.606	1.22672		101.606	1.63988		121.606	1.63661		141.606	1.33685
		1.608	0.0001784		21.608	1.61437		41.608	1.62028		61.608	1.6162		81.608	0.0018922		101.608	1.57377		121.608	0.0526624		141.608	0.015636			1.608	0.256427		21.608	1.70463		41.608	1.69275		61.608	1.50526		81.608	1.22327		101.608	1.64064		121.608	1.63558		141.608	1.34096
		1.61	0.0003872		21.61	1.6143		41.61	1.62037		61.61	1.61644		81.61	0.0019522		101.61	1.57377		121.61	0.0539832		141.61	0.0376392			1.61	0.262031		21.61	1.70454		41.61	1.6929		61.61	1.5036		81.61	1.21945		101.61	1.6418		121.61	1.63426		141.61	1.34506
		1.612	0.0003242		21.612	1.61413		41.612	1.62047		61.612	1.61645		81.612	0.0021202		101.612	1.57375		121.612	0.0548262		141.612	0.0804844			1.612	0.266884		21.612	1.70468		41.612	1.69278		61.612	1.50203		81.612	1.21701		101.612	1.64269		121.612	1.63305		141.612	1.34926
		1.614	0.0001512		21.614	1.61421		41.614	1.62029		61.614	1.61623		81.614	0.0018922		101.614	1.57369		121.614	0.0543288		141.614	0.148074			1.614	0.272151		21.614	1.70476		41.614	1.69273		61.614	1.49963		81.614	1.21457		101.614	1.6433		121.614	1.63359		141.614	1.35249
		1.616	0.0001678		21.616	1.61404		41.616	1.62025		61.616	1.6163		81.616	0.0024548		101.616	1.57364		121.616	0.0546474		141.616	0.257717			1.616	0.277091		21.616	1.70474		41.616	1.69266		61.616	1.49764		81.616	1.21206		101.616	1.64495		121.616	1.63263		141.616	1.35517
		1.618	5.54e-05		21.618	1.61417		41.618	1.62009		61.618	1.61617		81.618	0.0040752		101.618	1.57505		121.618	0.054502		141.618	0.424644			1.618	0.282396		21.618	1.70487		41.618	1.69254		61.618	1.49592		81.618	1.2098		101.618	1.64553		121.618	1.63137		141.618	1.35844
		1.62	0.0001074		21.62	1.61419		41.62	1.62008		61.62	1.61615		81.62	0.00374		101.62	1.57574		121.62	0.054749		141.62	0.61182			1.62	0.287416		21.62	1.70469		41.62	1.69261		61.62	1.49392		81.62	1.20618		101.62	1.64711		121.62	1.63092		141.62	1.36087
		1.622	0.0002198		21.622	1.61416		41.622	1.62033		61.622	1.61634		81.622	0.003976		101.622	1.57564		121.622	0.0545516		141.622	0.810188			1.622	0.292826		21.622	1.70471		41.622	1.69272		61.622	1.492		81.622	1.20282		101.622	1.64761		121.622	1.62672		141.622	1.36411
		1.624	0.0002118		21.624	1.61425		41.624	1.61898		61.624	1.6163		81.624	0.0039158		101.624	1.5758		121.624	0.0552682		141.624	1.00618			1.624	0.298236		21.624	1.70459		41.624	1.69269		61.624	1.49065		81.624	1.19843		101.624	1.64916		121.624	1.62545		141.624	1.36683
		1.626	0.0003352		21.626	1.61437		41.626	1.61823		61.626	1.61637		81.626	0.0040366		101.626	1.5757		121.626	0.0564928		141.626	1.141			1.626	0.303553		21.626	1.70456		41.626	1.69281		61.626	1.48861		81.626	1.19445		101.626	1.64941		121.626	1.62359		141.626	1.37019
		1.628	0.0003186		21.628	1.61425		41.628	1.61848		61.628	1.61648		81.628	0.0040366		101.628	1.57591		121.628	0.0566468		141.628	1.22749			1.628	0.309309		21.628	1.70457		41.628	1.69275		61.628	1.48654		81.628	1.19036		101.628	1.65119		121.628	1.6213		141.628	1.37317
		1.63	0.0002032		21.63	1.61419		41.63	1.61833		61.63	1.61631		81.63	0.0040942		101.63	1.57556		121.63	0.0565146		141.63	1.28612			1.63	0.314466		21.63	1.70467		41.63	1.69261		61.63	1.48445		81.63	1.18799		101.63	1.65185		121.63	1.62092		141.63	1.37645
		1.632	0.0001484		21.632	1.6141		41.632	1.62022		61.632	1.61628		81.632	0.0039846		101.632	1.5758		121.632	0.0564432		141.632	1.3091			1.632	0.319499		21.632	1.7047		41.632	1.69269		61.632	1.48254		81.632	1.18565		101.632	1.65332		121.632	1.619		141.632	1.38005
		1.634	3.58e-05		21.634	1.61405		41.634	1.62012		61.634	1.61627		81.634	0.0040008		101.634	1.57544		121.634	0.0565008		141.634	1.31822			1.634	0.324877		21.634	1.70463		41.634	1.69258		61.634	1.48026		81.634	1.18382		101.634	1.6542		121.634	1.61773		141.634	1.38284
		1.636	8.78e-05		21.636	1.61421		41.636	1.6203		61.636	1.61616		81.636	0.003872		101.636	1.57623		121.636	0.0565914		141.636	1.32791			1.636	0.33035		21.636	1.70598		41.636	1.69252		61.636	1.47807		81.636	1.18122		101.636	1.65507		121.636	1.61635		141.636	1.38586
		1.638	0.0002528		21.638	1.61415		41.638	1.61895		61.638	1.61626		81.638	0.0039072		101.638	1.5778		121.638	0.0565886		141.638	1.33515			1.638	0.335836		21.638	1.70682		41.638	1.69272		61.638	1.47616		81.638	1.17906		101.638	1.65597		121.638	1.61455		141.638	1.38891
		1.64	0.0002146		21.64	1.61424		41.64	1.61804		61.64	1.61622		81.64	0.0040284		101.64	1.57767		121.64	0.0567974		141.64	1.34097			1.64	0.342079		21.64	1.70648		41.64	1.69266		61.64	1.47413		81.64	1.17572		101.64	1.65727		121.64	1.61274		141.64	1.39022
		1.642	0.0002584		21.642	1.61433		41.642	1.6184		61.642	1.61631		81.642	0.0040008		101.642	1.57783		121.642	0.0566468		141.642	1.34473			1.642	0.347489		21.642	1.70659		41.642	1.69275		61.642	1.47247		81.642	1.17154		101.642	1.65779		121.642	1.61131		141.642	1.39217
		1.644	0.0003514		21.644	1.61413		41.644	1.61824		61.644	1.61649		81.644	0.0042096		101.644	1.57791		121.644	0.0565642		141.644	1.34829			1.644	0.352954		21.644	1.70645		41.644	1.69295		61.644	1.47122		81.644	1.16704		101.644	1.65984		121.644	1.6099		141.644	1.39414
		1.646	0.0001044		21.646	1.61425		41.646	1.61835		61.646	1.61638		81.646	0.004201		101.646	1.57768		121.646	0.0566382		141.646	1.34938			1.646	0.358968		21.646	1.70668		41.646	1.69277		61.646	1.46979		81.646	1.16362		101.646	1.66022		121.646	1.60844		141.646	1.39506
		1.648	0.0002032		21.648	1.61413		41.648	1.61825		61.648	1.61624		81.648	0.0040614		101.648	1.57772		121.648	0.0583134		141.648	1.3513			1.648	0.364422		21.648	1.70664		41.648	1.69266		61.648	1.46814		81.648	1.16031		101.648	1.66226		121.648	1.6074		141.648	1.39685
		1.65	9.36e-05		21.65	1.61399		41.65	1.61828		61.65	1.61625		81.65	0.0039188		101.65	1.5777		121.65	0.058637		141.65	1.35215			1.65	0.370153		21.65	1.70683		41.65	1.69266		61.65	1.46726		81.65	1.15702		101.65	1.6626		121.65	1.60629		141.65	1.39855
		1.652	8.26e-05		21.652	1.61421		41.652	1.61809		61.652	1.61619		81.652	0.0038964		101.652	1.57766		121.652	0.0586704		141.652	1.35336			1.652	0.37608		21.652	1.70679		41.652	1.69249		61.652	1.46576		81.652	1.15529		101.652	1.66306		121.652	1.60537		141.652	1.40011
		1.654	0.000176		21.654	1.61421		41.654	1.61811		61.654	1.61626		81.654	0.0038472		101.654	1.57787		121.654	0.058577		141.654	1.35454			1.654	0.381932		21.654	1.7067		41.654	1.69269		61.654	1.46354		81.654	1.15236		101.654	1.66453		121.654	1.60572		141.654	1.40221
		1.656	0.000195		21.656	1.61418		41.656	1.61944		61.656	1.61626		81.656	0.0040418		101.656	1.57788		121.656	0.0587276		141.656	1.35495			1.656	0.388452		21.656	1.7067		41.656	1.69274		61.656	1.46224		81.656	1.14973		101.656	1.66527		121.656	1.60539		141.656	1.40402
		1.658	0.0001512		21.658	1.61432		41.658	1.62049		61.658	1.61632		81.658	0.0040504		101.658	1.57777		121.658	0.0587306		141.658	1.35689			1.658	0.394459		21.658	1.70654		41.658	1.69263		61.658	1.45992		81.658	1.14664		101.658	1.66637		121.658	1.6057		141.658	1.40622
		1.66	0.0003872		21.66	1.61424		41.66	1.62018		61.66	1.61641		81.66	0.0041052		101.66	1.57804		121.66	0.0586238		141.66	1.35669			1.66	0.400698		21.66	1.70648		41.66	1.69276		61.66	1.45819		81.66	1.14268		101.66	1.66815		121.66	1.60376		141.66	1.40867
		1.662	0.000198		21.662	1.61411		41.662	1.62058		61.662	1.61637		81.662	0.004119		101.662	1.57784		121.662	0.0587802		141.662	1.35704			1.662	0.406589		21.662	1.70664		41.662	1.69275		61.662	1.45596		81.662	1.13828		101.662	1.66875		121.662	1.60126		141.662	1.4108
		1.664	0.0002308		21.664	1.61418		41.664	1.61858		61.664	1.61623		81.664	0.0040474		101.664	1.5777		121.664	0.0586238		141.664	1.35824			1.664	0.412353		21.664	1.70665		41.664	1.69268		61.664	1.45436		81.664	1.13447		101.664	1.66879		121.664	1.59866		141.664	1.41281
		1.666	0.0001812		21.666	1.61408		41.666	1.61813		61.666	1.61631		81.666	0.0039898		101.666	1.57766		121.666	0.0586238		141.666	1.3591			1.666	0.418296		21.666	1.70683		41.666	1.69273		61.666	1.45222		81.666	1.13099		101.666	1.66872		121.666	1.59509		141.666	1.41499
		1.668	5.24e-05		21.668	1.61408		41.668	1.61812		61.668	1.61621		81.668	0.0040146		101.668	1.57763		121.668	0.0587964		141.668	1.35867			1.668	0.42408		21.668	1.70682		41.668	1.69261		61.668	1.45012		81.668	1.12792		101.668	1.66924		121.668	1.59246		141.668	1.41704
		1.67	0.0001512		21.67	1.61423		41.67	1.61806		61.67	1.61617		81.67	0.00385		101.67	1.57776		121.67	0.0586952		141.67	1.35915			1.67	0.430748		21.67	1.70684		41.67	1.69256		61.67	1.44798		81.67	1.12535		101.67	1.67099		121.67	1.591		141.67	1.41933
		1.672	0.0002198		21.672	1.61422		41.672	1.61821		61.672	1.61628		81.672	0.0039102		101.672	1.57763		121.672	0.0588102		141.672	1.36084			1.672	0.437202		21.672	1.70662		41.672	1.69271		61.672	1.44655		81.672	1.12242		101.672	1.67102		121.672	1.58926		141.672	1.42158
		1.674	0.0002336		21.674	1.61429		41.674	1.61826		61.674	1.61624		81.674	0.0040094		101.674	1.57847		121.674	0.0588212		141.674	1.36099			1.674	0.443769		21.674	1.7066		41.674	1.69276		61.674	1.44414		81.674	1.11957		101.674	1.67085		121.674	1.5874		141.674	1.4236
		1.676	0.0002886		21.676	1.61435		41.676	1.61833		61.676	1.6163		81.676	0.0040036		101.676	1.58008		121.676	0.0588406		141.676	1.36138			1.676	0.450281		21.676	1.70657		41.676	1.69289		61.676	1.44213		81.676	1.11568		101.676	1.67246		121.676	1.5857		141.676	1.42637
		1.678	0.0003104		21.678	1.61413		41.678	1.61839		61.678	1.61646		81.678	0.0041958		101.678	1.57978		121.678	0.0578794		141.678	1.36324			1.678	0.457001		21.678	1.7067		41.678	1.69277		61.678	1.44045		81.678	1.1113		101.678	1.67285		121.678	1.58373		141.678	1.42881
		1.68	0.0002088		21.68	1.61419		41.68	1.61815		61.68	1.61634		81.68	0.004119		101.68	1.57974		121.68	0.0564956		141.68	1.36299			1.68	0.463095		21.68	1.70674		41.68	1.69266		61.68	1.43859		81.68	1.10738		101.68	1.67264		121.68	1.58185		141.68	1.43113
		1.682	0.000239		21.682	1.61407		41.682	1.61882		61.682	1.61635		81.682	0.0040394		101.682	1.57977		121.682	0.0567536		141.682	1.36293			1.682	0.470896		21.682	1.70663		41.682	1.69277		61.682	1.43659		81.682	1.10341		101.682	1.67472		121.682	1.58021		141.682	1.43357
		1.684	0.0001098		21.684	1.61401		41.684	1.62028		61.684	1.61627		81.684	0.0040036		101.684	1.57969		121.684	0.0567508		141.684	1.36445			1.684	0.479438		21.684	1.70676		41.684	1.69258		61.684	1.43477		81.684	1.10005		101.684	1.67473		121.684	1.57891		141.684	1.43615
		1.686	0		21.686	1.61429		41.686	1.62001		61.686	1.61627		81.686	0.0038692		101.686	1.57975		121.686	0.0568718		141.686	1.36497			1.686	0.487095		21.686	1.70676		41.686	1.69256		61.686	1.43289		81.686	1.09704		101.686	1.67571		121.686	1.57768		141.686	1.43831
		1.688	0.0002638		21.688	1.61419		41.688	1.61855		61.688	1.61623		81.688	0.003943		101.688	1.57988		121.688	0.0566602		141.688	1.36501			1.688	0.49422		21.688	1.70664		41.688	1.69267		61.688	1.43081		81.688	1.09397		101.688	1.67688		121.688	1.57602		141.688	1.44115
		1.69	0.000195		21.69	1.61421		41.69	1.61796		61.69	1.61626		81.69	0.0040036		101.69	1.57972		121.69	0.0570006		141.69	1.36686			1.69	0.501693		21.69	1.70664		41.69	1.69269		61.69	1.42893		81.69	1.09046		101.69	1.6768		121.69	1.57524		141.69	1.44318
		1.692	0.000269		21.692	1.61429		41.692	1.61826		61.692	1.61618		81.692	0.0040474		101.692	1.57997		121.692	0.0565394		141.692	1.36654			1.692	0.510367		21.692	1.70653		41.692	1.69274		61.692	1.4267		81.692	1.08692		101.692	1.67875		121.692	1.57529		141.692	1.44494
		1.694	0.0003434		21.694	1.61425		41.694	1.61821		61.694	1.61664		81.694	0.0040752		101.694	1.57994		121.694	0.0549768		141.694	1.36812			1.694	0.518395		21.694	1.7066		41.694	1.69286		61.694	1.42441		81.694	1.08247		101.694	1.67853		121.694	1.57343		141.694	1.4474
		1.696	0.0002666		21.696	1.61418		41.696	1.61832		61.696	1.61527		81.696	0.004141		101.696	1.57981		121.696	0.0548396		141.696	1.36912			1.696	0.526149		21.696	1.70665		41.696	1.69266		61.696	1.42201		81.696	1.0783		101.696	1.67897		121.696	1.57241		141.696	1.44971
		1.698	0.000269		21.698	1.61411		41.698	1.61837		61.698	1.61461		81.698	0.003976		101.698	1.57972		121.698	0.0547848		141.698	1.37023			1.698	0.534436		21.698	1.70665		41.698	1.69256		61.698	1.42		81.698	1.07453		101.698	1.68059		121.698	1.57037		141.698	1.4518
		1.7	0.0001594		21.7	1.61389		41.7	1.62026		61.7	1.61666		81.7	0.0041024		101.7	1.57979		121.7	0.054727		141.7	1.3715			1.7	0.54234		21.7	1.70684		41.7	1.69272		61.7	1.41785		81.7	1.07039		101.7	1.68087		121.7	1.56786		141.7	1.4544
		1.702	4.68e-05		21.702	1.61426		41.702	1.62009		61.702	1.61595		81.702	0.0038744		101.702	1.57963		121.702	0.0550842		141.702	1.37305			1.702	0.55086		21.702	1.70685		41.702	1.6925		61.702	1.41581		81.702	1.06679		101.702	1.68055		121.702	1.56512		141.702	1.45673
		1.704	0.0002308		21.704	1.61419		41.704	1.62016		61.704	1.61642		81.704	0.0038692		101.704	1.57983		121.704	0.0537552		141.704	1.37452			1.704	0.560969		21.704	1.70663		41.704	1.69275		61.704	1.41375		81.704	1.06343		101.704	1.68135		121.704	1.56308		141.704	1.45931
		1.706	0.0002198		21.706	1.6142		41.706	1.62027		61.706	1.61626		81.706	0.0040008		101.706	1.57981		121.706	0.0526756		141.706	1.37589			1.706	0.571371		21.706	1.70662		41.706	1.69254		61.706	1.41234		81.706	1.05973		101.706	1.68293		121.706	1.56077		141.706	1.46156
		1.708	0.000143		21.708	1.61441		41.708	1.61986		61.708	1.61648		81.708	0.0040064		101.708	1.57984		121.708	0.0530604		141.708	1.37733			1.708	0.582688		21.708	1.70663		41.708	1.69326		61.708	1.41009		81.708	1.05655		101.708	1.68243		121.708	1.55942		141.708	1.46396
		1.71	0.0003462		21.71	1.61416		41.71	1.61819		61.71	1.61622		81.71	0.0039898		101.71	1.57995		121.71	0.0528296		141.71	1.37866			1.71	0.593571		21.71	1.70657		41.71	1.69497		61.71	1.40868		81.71	1.05306		101.71	1.68325		121.71	1.5577		141.71	1.46633
		1.712	0.000217		21.712	1.61421		41.712	1.61825		61.712	1.61659		81.712	0.004182		101.712	1.58167		121.712	0.052956		141.712	1.38033			1.712	0.60452		21.712	1.70657		41.712	1.69483		61.712	1.40655		81.712	1.04962		101.712	1.68504		121.712	1.55603		141.712	1.46891
		1.714	0.0002118		21.714	1.61417		41.714	1.61867		61.714	1.61624		81.714	0.004097		101.714	1.58187		121.714	0.052761		141.714	1.38191			1.714	0.615343		21.714	1.70669		41.714	1.69439		61.714	1.40442		81.714	1.04566		101.714	1.68656		121.714	1.55441		141.714	1.47076
		1.716	0.0002446		21.716	1.61408		41.716	1.6204		61.716	1.61638		81.716	0.0038964		101.716	1.58183		121.716	0.0526676		141.716	1.38319			1.716	0.62522		21.716	1.70672		41.716	1.69266		61.716	1.40241		81.716	1.04245		101.716	1.68844		121.716	1.55263		141.716	1.47353
		1.718	5.8e-06		21.718	1.61407		41.718	1.62003		61.718	1.61608		81.718	0.003976		101.718	1.58174		121.718	0.0529064		141.718	1.38456			1.718	0.634666		21.718	1.7069		41.718	1.69247		61.718	1.40023		81.718	1.03825		101.718	1.69026		121.718	1.55063		141.718	1.47552
		1.72	0.0001316		21.72	1.6142		41.72	1.62025		61.72	1.61641		81.72	0.0038138		101.72	1.58175		121.72	0.052278		141.72	1.38586			1.72	0.644945		21.72	1.7067		41.72	1.69254		61.72	1.39764		81.72	1.03501		101.72	1.69238		121.72	1.54949		141.72	1.47737
		1.722	0.0002584		21.722	1.6142		41.722	1.62019		61.722	1.61532		81.722	0.0040008		101.722	1.58189		121.722	0.0505918		141.722	1.38697			1.722	0.656094		21.722	1.70661		41.722	1.6927		61.722	1.3958		81.722	1.0316		101.722	1.69418		121.722	1.54819		141.722	1.47974
		1.724	0.000176		21.724	1.61433		41.724	1.62028		61.724	1.61542		81.724	0.0040312		101.724	1.58176		121.724	0.0511488		141.724	1.38843			1.724	0.666752		21.724	1.70668		41.724	1.69289		61.724	1.39375		81.724	1.02812		101.724	1.69514		121.724	1.54717		141.724	1.48223
		1.726	0.0003596		21.726	1.61426		41.726	1.62035		61.726	1.61667		81.726	0.0041218		101.726	1.58203		121.726	0.0507234		141.726	1.38973			1.726	0.677773		21.726	1.70649		41.726	1.69461		61.726	1.39187		81.726	1.02476		101.726	1.69494		121.726	1.54757		141.726	1.48401
		1.728	0.0003376		21.728	1.61416		41.728	1.62041		61.728	1.61626		81.728	0.0041906		101.728	1.5819		121.728	0.050814		141.728	1.39099			1.728	0.689406		21.728	1.70659		41.728	1.69493		61.728	1.38999		81.728	1.02095		101.728	1.69496		121.728	1.54725		141.728	1.4873
		1.73	0.000154		21.73	1.6143		41.73	1.6202		61.73	1.61651		81.73	0.0041052		101.73	1.58189		121.73	0.0506386		141.73	1.39215			1.73	0.701124		21.73	1.70663		41.73	1.69456		61.73	1.38774		81.73	1.01759		101.73	1.69492		121.73	1.54592		141.73	1.48986
		1.732	0.0002638		21.732	1.61401		41.732	1.62036		61.732	1.61624		81.732	0.0040336		101.732	1.58192		121.732	0.0507512		141.732	1.39314			1.732	0.713118		21.732	1.70673		41.732	1.69473		61.732	1.38566		81.732	1.01413		101.732	1.69496		121.732	1.54287		141.732	1.49184
		1.734	8.78e-05		21.734	1.6141		41.734	1.61864		61.734	1.61638		81.734	0.004138		101.734	1.58185		121.734	0.0497818		141.734	1.39442			1.734	0.725792		21.734	1.70677		41.734	1.69456		61.734	1.38356		81.734	1.01068		101.734	1.69484		121.734	1.54027		141.734	1.49404
		1.736	9.92e-05		21.736	1.61417		41.736	1.61779		61.736	1.61604		81.736	0.003792		101.736	1.58172		121.736	0.0486174		141.736	1.39502			1.736	0.73811		21.736	1.70678		41.736	1.69456		61.736	1.38123		81.736	1.00715		101.736	1.69547		121.736	1.53627		141.736	1.49407
		1.738	0.0002638		21.738	1.6142		41.738	1.61827		61.738	1.61632		81.738	0.0038992		101.738	1.58202		121.738	0.0489554		141.738	1.39638			1.738	0.749561		21.738	1.70664		41.738	1.69467		61.738	1.37946		81.738	1.00339		101.738	1.6952		121.738	1.53356		141.738	1.49542
		1.74	0.0002718		21.74	1.61414		41.74	1.61979		61.74	1.61615		81.74	0.0040284		101.74	1.58183		121.74	0.0489168		141.74	1.39783			1.74	0.76229		21.74	1.70663		41.74	1.69476		61.74	1.37786		81.74	0.999996		101.74	1.69549		121.74	1.53139		141.74	1.49763
		1.742	0.000382		21.742	1.61429		41.742	1.62054		61.742	1.61646		81.742	0.0040118		101.742	1.58196		121.742	0.0488972		141.742	1.39866			1.742	0.773313		21.742	1.70639		41.742	1.69466		61.742	1.37574		81.742	0.996979		101.742	1.69507		121.742	1.53007		141.742	1.49918
		1.744	0.0003652		21.744	1.61426		41.744	1.6203		61.744	1.61641		81.744	0.004152		101.744	1.58197		121.744	0.0487714		141.744	1.39958			1.744	0.784974		21.744	1.70664		41.744	1.69489		61.744	1.37368		81.744	0.993366		101.744	1.69563		121.744	1.52798		141.744	1.50152
		1.746	0.000187		21.746	1.61419		41.746	1.62044		61.746	1.61637		81.746	0.0041132		101.746	1.58188		121.746	0.0475544		141.746	1.40102			1.746	0.796149		21.746	1.70666		41.746	1.69472		61.746	1.37059		81.746	0.989753		101.746	1.69525		121.746	1.5267		141.746	1.50339
		1.748	0.0002584		21.748	1.61416		41.748	1.62009		61.748	1.6163		81.748	0.003946		101.748	1.58184		121.748	0.046371		141.748	1.40146			1.748	0.806776		21.748	1.70676		41.748	1.69469		61.748	1.36844		81.748	0.986458		101.748	1.69515		121.748	1.5249		141.748	1.50587
		1.75	0.0002004		21.75	1.61408		41.75	1.62041		61.75	1.61639		81.75	0.0040312		101.75	1.58189		121.75	0.0468048		141.75	1.40305			1.75	0.817588		21.75	1.70657		41.75	1.69467		61.75	1.36633		81.75	0.982557		101.75	1.69698		121.75	1.52297		141.75	1.50838
		1.752	4.4e-05		21.752	1.61418		41.752	1.62		61.752	1.61624		81.752	0.0039212		101.752	1.58165		121.752	0.0466046		141.752	1.40303			1.752	0.829215		21.752	1.70806		41.752	1.69453		61.752	1.36382		81.752	0.978727		101.752	1.69731		121.752	1.52135		141.752	1.51083
		1.754	0.000154		21.754	1.61424		41.754	1.62052		61.754	1.61628		81.754	0.0037508		101.754	1.58213		121.754	0.0468874		141.754	1.40494			1.754	0.839728		21.754	1.70868		41.754	1.69463		61.754	1.36179		81.754	0.975289		101.754	1.69727		121.754	1.51992		141.754	1.51391
		1.756	0.0002308		21.756	1.61427		41.756	1.61907		61.756	1.61632		81.756	0.0040312		101.756	1.58369		121.756	0.0467696		141.756	1.40457			1.756	0.851084		21.756	1.70667		41.756	1.69477		61.756	1.35998		81.756	0.971256		101.756	1.69738		121.756	1.51806		141.756	1.51816
		1.758	0.000217		21.758	1.61435		41.758	1.61815		61.758	1.61633		81.758	0.0040064		101.758	1.58398		121.758	0.0453744		141.758	1.40661			1.758	0.861906		21.758	1.7067		41.758	1.69462		61.758	1.35762		81.758	0.967901		101.758	1.69703		121.758	1.51644		141.758	1.52158
		1.76	0.0003352		21.76	1.61425		41.76	1.61852		61.76	1.61652		81.76	0.0040862		101.76	1.58402		121.76	0.0444736		141.76	1.40723			1.76	0.872105		21.76	1.70636		41.76	1.69498		61.76	1.35568		81.76	0.96439		101.76	1.69873		121.76	1.5141		141.76	1.52291
		1.762	0.0002966		21.762	1.61417		41.762	1.61837		61.762	1.61642		81.762	0.00416		101.762	1.58385		121.762	0.0448278		141.762	1.40907			1.762	0.882862		21.762	1.70686		41.762	1.69478		61.762	1.35381		81.762	0.960782		101.762	1.69909		121.762	1.51271		141.762	1.52454
		1.764	0.0002336		21.764	1.61414		41.764	1.61826		61.764	1.61623		81.764	0.004152		101.764	1.5838		121.764	0.044364		141.764	1.40892			1.764	0.892877		21.764	1.70617		41.764	1.6947		61.764	1.35154		81.764	0.956381		101.764	1.69903		121.764	1.51045		141.764	1.52425
		1.766	0.0001154		21.766	1.61398		41.766	1.61824		61.766	1.61639		81.766	0.0040146		101.766	1.58389		121.766	0.0447016		141.766	1.4107			1.766	0.903009		21.766	1.70479		41.766	1.6947		61.766	1.34938		81.766	0.952738		101.766	1.69921		121.766	1.50854		141.766	1.52504
		1.768	-5.2e-06		21.768	1.6141		41.768	1.61815		61.768	1.61617		81.768	0.0040312		101.768	1.58368		121.768	0.0446992		141.768	1.41066			1.768	0.913472		21.768	1.70503		41.768	1.69456		61.768	1.34686		81.768	0.949454		101.768	1.69909		121.768	1.5064		141.768	1.52716
		1.77	0.0001264		21.77	1.61419		41.77	1.61817		61.77	1.61622		81.77	0.0039626		101.77	1.58398		121.77	0.0433506		141.77	1.41225			1.77	0.923245		21.77	1.70477		41.77	1.69465		61.77	1.34456		81.77	0.945608		101.77	1.69913		121.77	1.50499		141.77	1.52911
		1.772	0.000184		21.772	1.61421		41.772	1.61965		61.772	1.61634		81.772	0.0040504		101.772	1.58392		121.772	0.0425652		141.772	1.41277			1.772	0.933472		21.772	1.70457		41.772	1.69478		61.772	1.34191		81.772	0.942437		101.772	1.70074		121.772	1.50264		141.772	1.53062
		1.774	0.0002446		21.774	1.61429		41.774	1.61837		61.774	1.61629		81.774	0.0040256		101.774	1.58401		121.774	0.043139		141.774	1.41344			1.774	0.943745		21.774	1.70463		41.774	1.69473		61.774	1.34017		81.774	0.939384		101.774	1.70134		121.774	1.50103		141.774	1.53238
		1.776	0.0003296		21.776	1.61437		41.776	1.61821		61.776	1.61631		81.776	0.0024248		101.776	1.58395		121.776	0.0423812		141.776	1.41507			1.776	0.953979		21.776	1.70423		41.776	1.69479		61.776	1.33794		81.776	0.935821		101.776	1.70099		121.776	1.49902		141.776	1.53426
		1.778	0.0002886		21.778	1.61417		41.778	1.61834		61.778	1.61641		81.778	0.0020486		101.778	1.58405		121.778	0.042851		141.778	1.41479			1.778	0.964871		21.778	1.70538		41.778	1.69494		61.778	1.33605		81.778	0.932216		101.778	1.70099		121.778	1.49711		141.778	1.53583
		1.78	0.0002994		21.78	1.61418		41.78	1.61805		61.78	1.61629		81.78	0.0022078		101.78	1.5838		121.78	0.0425324		141.78	1.41684			1.78	0.974924		21.78	1.70654		41.78	1.69469		61.78	1.33337		81.78	0.928935		101.78	1.70195		121.78	1.49548		141.78	1.53785
		1.782	0.0002666		21.782	1.61411		41.782	1.61819		61.782	1.6164		81.782	0.0019084		101.782	1.58397		121.782	0.0425872		141.782	1.41646			1.782	0.98617		21.782	1.70693		41.782	1.69467		61.782	1.3311		81.782	0.924221		101.782	1.70313		121.782	1.49361		141.782	1.54151
		1.784	0.0001812		21.784	1.61414		41.784	1.61802		61.784	1.6163		81.784	0.0021968		101.784	1.58373		121.784	0.040525		141.784	1.4173			1.784	0.996693		21.784	1.70897		41.784	1.69459		61.784	1.32853		81.784	0.919517		101.784	1.70263		121.784	1.49224		141.784	1.54577
		1.786	7.44e-05		21.786	1.61423		41.786	1.61827		61.786	1.6161		81.786	0.0018454		101.786	1.58378		121.786	0.0406566		141.786	1.41852			1.786	1.00692		21.786	1.70847		41.786	1.69462		61.786	1.32667		81.786	0.915574		101.786	1.70321		121.786	1.49058		141.786	1.54815
		1.788	0.000239		21.788	1.61416		41.788	1.61998		61.788	1.6163		81.788	0.0020266		101.788	1.58391		121.788	0.0406566		141.788	1.41858			1.788	1.01728		21.788	1.71019		41.788	1.69472		61.788	1.32487		81.788	0.91181		101.788	1.70285		121.788	1.48845		141.788	1.55105
		1.79	0.0001016		21.79	1.61425		41.79	1.62033		61.79	1.61644		81.79	0.0019442		101.79	1.58391		121.79	0.0407308		141.79	1.41896			1.79	1.02798		21.79	1.71068		41.79	1.69471		61.79	1.3228		81.79	0.9082		101.79	1.70455		121.79	1.48628		141.79	1.5521
		1.792	0.0002804		21.792	1.6144		41.792	1.62024		61.792	1.61643		81.792	0.0020486		101.792	1.58401		121.792	0.0406294		141.792	1.42064			1.792	1.03848		21.792	1.71043		41.792	1.69483		61.792	1.32045		81.792	0.904108		101.792	1.70485		121.792	1.48425		141.792	1.55205
		1.794	0.0003652		21.794	1.61423		41.794	1.62045		61.794	1.61645		81.794	0.0020676		101.794	1.58403		121.794	0.0406074		141.794	1.42057			1.794	1.04946		21.794	1.71055		41.794	1.69489		61.794	1.3182		81.794	0.900823		101.794	1.70498		121.794	1.48212		141.794	1.55202
		1.796	0.000239		21.796	1.61427		41.796	1.6202		61.796	1.61646		81.796	0.002062		101.796	1.58387		121.796	0.0404562		141.796	1.42125			1.796	1.05966		21.796	1.71071		41.796	1.69478		61.796	1.3156		81.796	0.896517		101.796	1.70463		121.796	1.48026		141.796	1.55276
		1.798	0.0002608		21.798	1.61413		41.798	1.62032		61.798	1.61625		81.798	0.0019112		101.798	1.58399		121.798	0.0403656		141.798	1.42276			1.798	1.0699		21.798	1.71077		41.798	1.6947		61.798	1.31306		81.798	0.892739		101.798	1.70611		121.798	1.4782		141.798	1.5546
		1.8	0.000154		21.8	1.6141		41.8	1.62008		61.8	1.61642		81.8	0.0020458		101.8	1.58386		121.8	0.0404754		141.8	1.4226			1.8	1.0805		21.8	1.71096		41.8	1.69468		61.8	1.31133		81.8	0.889231		101.8	1.70709		121.8	1.47615		141.8	1.55602
		1.802	-2.76e-05		21.802	1.61421		41.802	1.62029		61.802	1.61635		81.802	0.0018564		101.802	1.58374		121.802	0.040624		141.802	1.4231			1.802	1.09094		21.802	1.71098		41.802	1.69463		61.802	1.30894		81.802	0.885771		101.802	1.70684		121.802	1.47424		141.802	1.5581
		1.804	0.0001702		21.804	1.61432		41.804	1.61905		61.804	1.6162		81.804	0.001812		101.804	1.58395		121.804	0.040525		141.804	1.42458			1.804	1.10111		21.804	1.71069		41.804	1.69472		61.804	1.30671		81.804	0.881925		101.804	1.70728		121.804	1.47264		141.804	1.55929
		1.806	0.000154		21.806	1.61426		41.806	1.61812		61.806	1.61638		81.806	0.0020076		101.806	1.58386		121.806	0.0405688		141.806	1.42458			1.806	1.11198		21.806	1.71078		41.806	1.69476		61.806	1.30447		81.806	0.878416		101.806	1.70689		121.806	1.47039		141.806	1.56111
		1.808	0.0002938		21.808	1.61428		41.808	1.61835		61.808	1.61634		81.808	0.0020458		101.808	1.58401		121.808	0.0408214		141.808	1.42503			1.808	1.12242		21.808	1.71084		41.808	1.69474		61.808	1.30252		81.808	0.87485		101.808	1.70728		121.808	1.46892		141.808	1.56237
		1.81	0.0003844		21.81	1.61424		41.81	1.61834		61.81	1.61628		81.81	0.0020538		101.81	1.58406		121.81	0.0393852		141.81	1.42682			1.81	1.13316		21.81	1.70943		41.81	1.69495		61.81	1.30036		81.81	0.871259		101.81	1.70875		121.81	1.46653		141.81	1.56438
		1.812	0.00025		21.812	1.61412		41.812	1.61845		61.812	1.6166		81.812	0.0021144		101.812	1.58399		121.812	0.0384326		141.812	1.42677			1.812	1.1434		21.812	1.70855		41.812	1.6948		61.812	1.29844		81.812	0.867538		101.812	1.70882		121.812	1.46507		141.812	1.56625
		1.814	0.0001182		21.814	1.61425		41.814	1.61822		61.814	1.61566		81.814	0.002021		101.814	1.58383		121.814	0.0386414		141.814	1.42715			1.814	1.15313		21.814	1.70895		41.814	1.69478		61.814	1.29605		81.814	0.863667		101.814	1.70867		121.814	1.46314		141.814	1.56951
		1.816	0.0001316		21.816	1.61406		41.816	1.61825		61.816	1.61416		81.816	0.0019632		101.816	1.58379		121.816	0.0383806		141.816	1.42887			1.816	1.16267		21.816	1.70863		41.816	1.6948		61.816	1.29361		81.816	0.859367		101.816	1.7089		121.816	1.46097		141.816	1.57392
		1.818	3.3e-05		21.818	1.61414		41.818	1.618		61.818	1.61413		81.818	0.0018974		101.818	1.58374		121.818	0.0386276		141.818	1.42855			1.818	1.1723		21.818	1.70902		41.818	1.69459		61.818	1.29161		81.818	0.856545		101.818	1.70876		121.818	1.45937		141.818	1.57869
		1.82	0.0001098		21.82	1.61421		41.82	1.61802		61.82	1.61527		81.82	0.0018316		101.82	1.58397		121.82	0.038515		141.82	1.42886			1.82	1.18164		21.82	1.70879		41.82	1.69456		61.82	1.28921		81.82	0.852394		101.82	1.70907		121.82	1.45766		141.82	1.58113
		1.822	0.0002418		21.822	1.61421		41.822	1.61817		61.822	1.61666		81.822	0.0019222		101.822	1.584		121.822	0.038795		141.822	1.43048			1.822	1.19123		21.822	1.7089		41.822	1.69476		61.822	1.28684		81.822	0.849248		101.822	1.70891		121.822	1.45516		141.822	1.58242
		1.824	0.000228		21.824	1.61442		41.824	1.6182		61.824	1.61614		81.824	0.002018		101.824	1.58395		121.824	0.03723		141.824	1.43083			1.824	1.20052		21.824	1.70862		41.824	1.69473		61.824	1.28459		81.824	0.845879		101.824	1.71056		121.824	1.45323		141.824	1.58074
		1.826	0.0003376		21.826	1.61432		41.826	1.61805		61.826	1.61651		81.826	0.0020048		101.826	1.58414		121.826	0.0364884		141.826	1.4306			1.826	1.2094		21.826	1.70859		41.826	1.69479		61.826	1.28241		81.826	0.842203		101.826	1.71095		121.826	1.45104		141.826	1.57993
		1.828	0.0003376		21.828	1.61417		41.828	1.61917		61.828	1.61632		81.828	0.0020266		101.828	1.58403		121.828	0.0366148		141.828	1.43223			1.828	1.2188		21.828	1.70859		41.828	1.69485		61.828	1.2798		81.828	0.838634		101.828	1.71083		121.828	1.44917		141.828	1.58031
		1.83	0.000239		21.83	1.61427		41.83	1.62044		61.83	1.61641		81.83	0.0020786		101.83	1.58385		121.83	0.0364636		141.83	1.43303			1.83	1.22772		21.83	1.70871		41.83	1.69469		61.83	1.27707		81.83	0.834829		101.83	1.71065		121.83	1.4475		141.83	1.58079
		1.832	0.0002004		21.832	1.61411		41.832	1.62013		61.832	1.61625		81.832	0.001939		101.832	1.58395		121.832	0.0363622		141.832	1.43263			1.832	1.23652		21.832	1.70869		41.832	1.69483		61.832	1.27484		81.832	0.830342		101.832	1.71207		121.832	1.4455		141.832	1.58287
		1.834	0.0001564		21.834	1.61408		41.834	1.6202		61.834	1.61634		81.834	0.0019632		101.834	1.58379		121.834	0.036675		141.834	1.43434			1.834	1.24698		21.834	1.70894		41.834	1.69458		61.834	1.27238		81.834	0.826897		101.834	1.71311		121.834	1.44431		141.834	1.58397
		1.836	0.0001044		21.836	1.61425		41.836	1.62003		61.836	1.61616		81.836	0.0018506		101.836	1.5839		121.836	0.035261		141.836	1.43475			1.836	1.25617		21.836	1.70884		41.836	1.69452		61.836	1.27003		81.836	0.82341		101.836	1.71275		121.836	1.44292		141.836	1.5853
		1.838	0.0002556		21.838	1.61416		41.838	1.6203		61.838	1.61636		81.838	0.001969		101.838	1.58386		121.838	0.0343436		141.838	1.43455			1.838	1.26623		21.838	1.70884		41.838	1.69458		61.838	1.26783		81.838	0.819706		101.838	1.71323		121.838	1.44173		141.838	1.5868
		1.84	0.0002088		21.84	1.6143		41.84	1.62018		61.84	1.61626		81.84	0.001969		101.84	1.58385		121.84	0.034893		141.84	1.4349			1.84	1.2753		21.84	1.70876		41.84	1.69474		61.84	1.26544		81.84	0.816489		101.84	1.71266		121.84	1.44044		141.84	1.58824
		1.842	0.0002336		21.842	1.61431		41.842	1.62044		61.842	1.6165		81.842	0.001958		101.842	1.58404		121.842	0.0345854		141.842	1.4365			1.842	1.28507		21.842	1.70868		41.842	1.69475		61.842	1.26264		81.842	0.813098		101.842	1.71347		121.842	1.43875		141.842	1.58923
		1.844	0.000269		21.844	1.61418		41.844	1.62046		61.844	1.61506		81.844	0.0020486		101.844	1.58408		121.844	0.0345992		141.844	1.43713			1.844	1.29487		21.844	1.70861		41.844	1.6949		61.844	1.26077		81.844	0.810016		101.844	1.71479		121.844	1.43673		141.844	1.59134
		1.846	0.0002088		21.846	1.61414		41.846	1.62029		61.846	1.61422		81.846	0.002062		101.846	1.58382		121.846	0.0344758		141.846	1.4367			1.846	1.30399		21.846	1.70871		41.846	1.69479		61.846	1.25808		81.846	0.806889		101.846	1.71477		121.846	1.43462		141.846	1.5925
		1.848	0.000239		21.848	1.61412		41.848	1.61843		61.848	1.61431		81.848	0.001939		101.848	1.58485		121.848	0.034462		141.848	1.43826			1.848	1.31233		21.848	1.70865		41.848	1.69472		61.848	1.2558		81.848	0.803408		101.848	1.71468		121.848	1.43288		141.848	1.59417
		1.85	0.0001182		21.85	1.61398		41.85	1.61816		61.85	1.61474		81.85	0.001988		101.85	1.58606		121.85	0.034503		141.85	1.43898			1.85	1.32279		21.85	1.70705		41.85	1.69465		61.85	1.25286		81.85	0.800095		101.85	1.71506		121.85	1.43063		141.85	1.59558
		1.852	1.38e-05		21.852	1.61418		41.852	1.61815		61.852	1.61632		81.852	0.0018426		101.852	1.58572		121.852	0.0342174		141.852	1.43882			1.852	1.33053		21.852	1.70685		41.852	1.69464		61.852	1.2498		81.852	0.796555		101.852	1.71642		121.852	1.42967		141.852	1.59781
		1.854	0.0001212		21.854	1.61421		41.854	1.61825		61.854	1.61603		81.854	0.0018454		101.854	1.58469		121.854	0.0324434		141.854	1.43868			1.854	1.34135		21.854	1.70678		41.854	1.69472		61.854	1.24649		81.854	0.792797		101.854	1.7175		121.854	1.42739		141.854	1.60037
		1.856	0.0002446		21.856	1.6143		41.856	1.61842		61.856	1.61643		81.856	0.0019908		101.856	1.58371		121.856	0.0328144		141.856	1.43961			1.856	1.34906		21.856	1.70667		41.856	1.69471		61.856	1.24395		81.856	0.789236		101.856	1.71892		121.856	1.42465		141.856	1.6027
		1.858	0.0001346		21.858	1.61434		41.858	1.61821		61.858	1.61614		81.858	0.001925		101.858	1.58408		121.858	0.0325536		141.858	1.44098			1.858	1.35535		21.858	1.70671		41.858	1.69479		61.858	1.24152		81.858	0.785403		101.858	1.7187		121.858	1.42297		141.858	1.60466
		1.86	0.000382		21.86	1.61425		41.86	1.61848		61.86	1.61632		81.86	0.0019714		101.86	1.58389		121.86	0.032743		141.86	1.44089			1.86	1.36181		21.86	1.70644		41.86	1.69492		61.86	1.2395		81.86	0.782229		101.86	1.71874		121.86	1.41997		141.86	1.60649
		1.862	0.0002914		21.862	1.61422		41.862	1.61829		61.862	1.61626		81.862	0.0020648		101.862	1.58407		121.862	0.0321774		141.862	1.44088			1.862	1.36801		21.862	1.70675		41.862	1.69474		61.862	1.23663		81.862	0.778979		101.862	1.71867		121.862	1.41782		141.862	1.60643
		1.864	0.000195		21.864	1.61421		41.864	1.61829		61.864	1.6163		81.864	0.0019714		101.864	1.58382		121.864	0.0305876		141.864	1.44165			1.864	1.37392		21.864	1.70657		41.864	1.69461		61.864	1.23343		81.864	0.776116		101.864	1.71885		121.864	1.41629		141.864	1.60652
		1.866	0.000247		21.866	1.61404		41.866	1.61821		61.866	1.61631		81.866	0.0019908		101.866	1.58402		121.866	0.0304036		141.866	1.44303			1.866	1.37949		21.866	1.70688		41.866	1.69464		61.866	1.23022		81.866	0.772753		101.866	1.72116		121.866	1.41415		141.866	1.60656
		1.868	7.72e-05		21.868	1.61409		41.868	1.61818		61.868	1.61628		81.868	0.0018564		101.868	1.58377		121.868	0.0306448		141.868	1.44264			1.868	1.38533		21.868	1.70663		41.868	1.69452		61.868	1.22719		81.868	0.769368		101.868	1.72257		121.868	1.41223		141.868	1.6074
		1.87	0.0001594		21.87	1.61425		41.87	1.61809		61.87	1.61612		81.87	0.0019142		101.87	1.58576		121.87	0.0305076		141.87	1.44279			1.87	1.39085		21.87	1.70713		41.87	1.6947		61.87	1.2237		81.87	0.765395		101.87	1.72438		121.87	1.41073		141.87	1.60918
		1.872	0.000217		21.872	1.61412		41.872	1.61829		61.872	1.61628		81.872	0.0019112		101.872	1.58595		121.872	0.0307908		141.872	1.44424			1.872	1.39657		21.872	1.70868		41.872	1.69458		61.872	1.22079		81.872	0.762153		101.872	1.7255		121.872	1.40834		141.872	1.61043
		1.874	0.0001678		21.874	1.61425		41.874	1.61815		61.874	1.61625		81.874	0.0020128		101.874	1.586		121.874	0.0301838		141.874	1.44515			1.874	1.40112		21.874	1.70847		41.874	1.69555		61.874	1.21736		81.874	0.758683		101.874	1.724		121.874	1.40636		141.874	1.61146
		1.876	0.0003134		21.876	1.61431		41.876	1.61829		61.876	1.61638		81.876	0.0018864		101.876	1.586		121.876	0.0286102		141.876	1.44474			1.876	1.40653		21.876	1.70843		41.876	1.69705		61.876	1.21454		81.876	0.755496		101.876	1.72256		121.876	1.40485		141.876	1.61254
		1.878	0.0003544		21.878	1.61412		41.878	1.61832		61.878	1.61638		81.878	0.0020924		101.878	1.58596		121.878	0.0287642		141.878	1.44523			1.878	1.41159		21.878	1.70842		41.878	1.69668		61.878	1.21085		81.878	0.75277		101.878	1.72119		121.878	1.40263		141.878	1.6139
		1.88	0.0002004		21.88	1.61413		41.88	1.6182		61.88	1.61631		81.88	0.0020566		101.88	1.586		121.88	0.0286402		141.88	1.44476			1.88	1.41639		21.88	1.70872		41.88	1.69674		61.88	1.20795		81.88	0.750157		101.88	1.71959		121.88	1.40063		141.88	1.61483
		1.882	0.0002308		21.882	1.61404		41.882	1.61815		61.882	1.61637		81.882	0.0019142		101.882	1.58511		121.882	0.0286182		141.882	1.44507			1.882	1.42122		21.882	1.71042		41.882	1.69673		61.882	1.20509		81.882	0.747435		101.882	1.71762		121.882	1.39914		141.882	1.61592
		1.884	9.64e-05		21.884	1.61405		41.884	1.61831		61.884	1.61629		81.884	0.0019222		101.884	1.58378		121.884	0.0285934		141.884	1.44665			1.884	1.42605		21.884	1.71098		41.884	1.69505		61.884	1.20227		81.884	0.74442		101.884	1.71595		121.884	1.39686		141.884	1.6172
		1.886	-1.1e-05		21.886	1.61429		41.886	1.6179		61.886	1.61611		81.886	0.0018564		101.886	1.58382		121.886	0.0288214		141.886	1.44697			1.886	1.42993		21.886	1.71068		41.886	1.69478		61.886	1.19886		81.886	0.740387		101.886	1.71473		121.886	1.39492		141.886	1.61817
		1.888	0.000206		21.888	1.61418		41.888	1.61925		61.888	1.61623		81.888	0.0019142		101.888	1.5848		121.888	0.0281844		141.888	1.44679			1.888	1.43441		21.888	1.71103		41.888	1.69514		61.888	1.19593		81.888	0.736865		101.888	1.71343		121.888	1.39275		141.888	1.61931
		1.89	0.0001564		21.89	1.61429		41.89	1.62035		61.89	1.61631		81.89	0.0020296		101.89	1.58618		121.89	0.0267238		141.89	1.44694			1.89	1.43852		21.89	1.71256		41.89	1.69575		61.89	1.1932		81.89	0.733123		101.89	1.7118		121.89	1.39015		141.89	1.62063
		1.892	0.0002914		21.892	1.61436		41.892	1.62037		61.892	1.61637		81.892	0.0019412		101.892	1.58583		121.892	0.0267624		141.892	1.44801			1.892	1.44253		21.892	1.71272		41.892	1.69659		61.892	1.19003		81.892	0.729738		101.892	1.71143		121.892	1.38792		141.892	1.62203
		1.894	0.0004092		21.894	1.6142		41.894	1.61975		61.894	1.61645		81.894	0.0021444		101.894	1.58629		121.894	0.0266662		141.894	1.44929			1.894	1.44657		21.894	1.71257		41.894	1.695		61.894	1.18736		81.894	0.726578		101.894	1.70997		121.894	1.38512		141.894	1.62302
		1.896	0.0002336		21.896	1.61421		41.896	1.61798		61.896	1.61637		81.896	0.0021692		101.896	1.58585		121.896	0.026732		141.896	1.44887			1.896	1.44988		21.896	1.71304		41.896	1.69477		61.896	1.18452		81.896	0.72413		101.896	1.70917		121.896	1.38377		141.896	1.62464
		1.898	0.0002118		21.898	1.61421		41.898	1.61829		61.898	1.61627		81.898	0.0020048		101.898	1.58598		121.898	0.0265616		141.898	1.44903			1.898	1.45333		21.898	1.71193		41.898	1.69461		61.898	1.18127		81.898	0.721385		101.898	1.70878		121.898	1.38188		141.898	1.62483
		1.9	0.0001264		21.9	1.61405		41.9	1.61807		61.9	1.61631		81.9	0.0019742		101.9	1.58573		121.9	0.0267428		141.9	1.44972			1.9	1.45711		21.9	1.71076		41.9	1.69467		61.9	1.1784		81.9	0.717934		101.9	1.70716		121.9	1.37974		141.9	1.62634
		1.902	0.000146		21.902	1.61423		41.902	1.61822		61.902	1.61615		81.902	0.0019166		101.902	1.58596		121.902	0.0266004		141.902	1.45122			1.902	1.46026		21.902	1.71108		41.902	1.69503		61.902	1.17628		81.902	0.714986		101.902	1.70734		121.902	1.37775		141.902	1.62721
		1.904	0.000198		21.904	1.6141		41.904	1.61814		61.904	1.6162		81.904	0.0019142		101.904	1.58584		121.904	0.0268116		141.904	1.45051			1.904	1.4646		21.904	1.71079		41.904	1.697		61.904	1.17444		81.904	0.711263		101.904	1.70543		121.904	1.37575		141.904	1.62853
		1.906	0.000198		21.906	1.61431		41.906	1.61837		61.906	1.61627		81.906	0.0019332		101.906	1.58607		121.906	0.0258778		141.906	1.45119			1.906	1.46795		21.906	1.71094		41.906	1.69644		61.906	1.17222		81.906	0.707702		101.906	1.70549		121.906	1.37303		141.906	1.62957
		1.908	0.000206		21.908	1.61436		41.908	1.61792		61.908	1.61628		81.908	0.0020486		101.908	1.58596		121.908	0.0245876		141.908	1.45077			1.908	1.47079		21.908	1.71089		41.908	1.69678		61.908	1.1697		81.908	0.704037		101.908	1.70352		121.908	1.37077		141.908	1.63069
		1.91	0.0003624		21.91	1.61428		41.91	1.61904		61.91	1.61649		81.91	0.0020924		101.91	1.58619		121.91	0.0248894		141.91	1.45104			1.91	1.4748		21.91	1.71068		41.91	1.69675		61.91	1.1671		81.91	0.700498		101.91	1.70297		121.91	1.36869		141.91	1.63196
		1.912	0.0002556		21.912	1.61415		41.912	1.62049		61.912	1.6165		81.912	0.0022708		101.912	1.58597		121.912	0.024568		141.912	1.45133			1.912	1.47725		21.912	1.71081		41.912	1.69688		61.912	1.16249		81.912	0.697319		101.912	1.70141		121.912	1.36631		141.912	1.63256
		1.914	0.0001732		21.914	1.61421		41.914	1.62014		61.914	1.6164		81.914	0.0011918		101.914	1.5859		121.914	0.0248264		141.914	1.45316			1.914	1.48017		21.914	1.70951		41.914	1.69657		61.914	1.15845		81.914	0.694712		101.914	1.70145		121.914	1.36478		141.914	1.63385
		1.916	0.000176		21.916	1.61403		41.916	1.62029		61.916	1.61653		81.916	-0.0001182		101.916	1.58597		121.916	0.0244422		141.916	1.4528			1.916	1.48356		21.916	1.70863		41.916	1.69686		61.916	1.15408		81.916	0.691939		101.916	1.6995		121.916	1.36221		141.916	1.63477
		1.918	7.72e-05		21.918	1.61408		41.918	1.62018		61.918	1.61639		81.918	0.0002414		101.918	1.58575		121.918	0.0248264		141.918	1.45301			1.918	1.48656		21.918	1.70913		41.918	1.69652		61.918	1.15081		81.918	0.688653		101.918	1.69976		121.918	1.36032		141.918	1.63565
		1.92	0.000146		21.92	1.61421		41.92	1.62018		61.92	1.6165		81.92	-0.0002446		101.92	1.5858		121.92	0.023393		141.92	1.45262			1.92	1.48944		21.92	1.70883		41.92	1.69672		61.92	1.1488		81.92	0.6854		101.92	1.69819		121.92	1.35827		141.92	1.63686
		1.922	0.0002118		21.922	1.61417		41.922	1.62017		61.922	1.61562		81.922	1.92e-05		101.922	1.58601		121.922	0.0227474		141.922	1.45453			1.922	1.49234		21.922	1.70887		41.922	1.69676		61.922	1.14638		81.922	0.682249		101.922	1.69772		121.922	1.35612		141.922	1.63712
		1.924	0.0002638		21.924	1.61433		41.924	1.62044		61.924	1.61456		81.924	-2.18e-05		101.924	1.58599		121.924	0.0229482		141.924	1.45499			1.924	1.49548		21.924	1.70869		41.924	1.69675		61.924	1.14356		81.924	0.67905		101.924	1.6966		121.924	1.35454		141.924	1.63886
		1.926	0.0003324		21.926	1.61427		41.926	1.61923		61.926	1.6139		81.926	8.22e-05		101.926	1.58611		121.926	0.0228132		141.926	1.45499			1.926	1.49798		21.926	1.7087		41.926	1.69674		61.926	1.14115		81.926	0.67605		101.926	1.69516		121.926	1.35244		141.926	1.63967
		1.928	0.0002556		21.928	1.61413		41.928	1.61831		61.928	1.61207		81.928	9.6e-05		101.928	1.58602		121.928	0.0226654		141.928	1.45521			1.928	1.50088		21.928	1.70862		41.928	1.6968		61.928	1.13792		81.928	0.673108		101.928	1.69566		121.928	1.35021		141.928	1.64107
		1.93	0.0002718		21.93	1.61418		41.93	1.6182		61.93	1.61067		81.93	0.0001154		101.93	1.58596		121.93	0.0228052		141.93	1.45538			1.93	1.50335		21.93	1.70885		41.93	1.69658		61.93	1.13372		81.93	0.669649		101.93	1.69527		121.93	1.34787		141.93	1.64068
		1.932	0.0001622		21.932	1.61414		41.932	1.61909		61.932	1.60822		81.932	3.82e-05		101.932	1.58592		121.932	0.021954		141.932	1.45694			1.932	1.50594		21.932	1.7086		41.932	1.69667		61.932	1.12957		81.932	0.666733		101.932	1.69596		121.932	1.34593		141.932	1.64332
		1.934	0.0001154		21.934	1.61405		41.934	1.62057		61.934	1.60571		81.934	0.0001016		101.934	1.58583		121.934	0.0205974		141.934	1.45683			1.934	1.50831		21.934	1.70899		41.934	1.69655		61.934	1.12542		81.934	0.663925		101.934	1.69609		121.934	1.34395		141.934	1.64229
		1.936	8.26e-05		21.936	1.6142		41.936	1.61997		61.936	1.60308		81.936	-0.0001896		101.936	1.58586		121.936	0.0210562		141.936	1.45691			1.936	1.51082		21.936	1.70867		41.936	1.69659		61.936	1.12123		81.936	0.660738		101.936	1.69601		121.936	1.34164		141.936	1.64334
		1.938	0.000217		21.938	1.61429		41.938	1.62055		61.938	1.60087		81.938	-0.0001154		101.938	1.58602		121.938	0.020823		141.938	1.4568			1.938	1.51329		21.938	1.7088		41.938	1.69674		61.938	1.11805		81.938	0.657641		101.938	1.69576		121.938	1.33921		141.938	1.64445
		1.94	0.0002088		21.94	1.6143		41.94	1.61863		61.94	1.59726		81.94	9.6e-05		101.94	1.58598		121.94	0.0210122		141.94	1.45711			1.94	1.51539		21.94	1.70872		41.94	1.69664		61.94	1.11508		81.94	0.654721		101.94	1.69334		121.94	1.33717		141.94	1.64494
		1.942	0.0002252		21.942	1.6144		41.942	1.61823		61.942	1.5938		81.942	3.82e-05		101.942	1.58606		121.942	0.0208858		141.942	1.45695			1.942	1.51757		21.942	1.7086		41.942	1.69679		61.942	1.1124		81.942	0.651278		101.942	1.69027		121.942	1.33488		141.942	1.64608
		1.944	0.0002914		21.944	1.61419		41.944	1.61837		61.944	1.58971		81.944	5.5e-05		101.944	1.58603		121.944	0.0206304		141.944	1.45696			1.944	1.52048		21.944	1.70862		41.944	1.69691		61.944	1.10966		81.944	0.648632		101.944	1.68732		121.944	1.33234		141.944	1.64722
		1.946	0.0001564		21.946	1.61416		41.946	1.61835		61.946	1.58963		81.946	0.0001704		101.946	1.58598		121.946	0.0188346		141.946	1.45753			1.946	1.523		21.946	1.70872		41.946	1.69671		61.946	1.1058		81.946	0.646531		101.946	1.68471		121.946	1.33029		141.946	1.64844
		1.948	0.0002336		21.948	1.61416		41.948	1.61819		61.948	1.59021		81.948	1.34e-05		101.948	1.58591		121.948	0.0187386		141.948	1.45905			1.948	1.5258		21.948	1.70867		41.948	1.69672		61.948	1.10154		81.948	0.643648		101.948	1.68346		121.948	1.32821		141.948	1.64922
		1.95	0.0001074		21.95	1.61407		41.95	1.61832		61.95	1.5849		81.95	3.3e-05		101.95	1.58584		121.95	0.0186862		141.95	1.45891			1.95	1.52837		21.95	1.70877		41.95	1.69666		61.95	1.09746		81.95	0.640326		101.95	1.68176		121.95	1.3261		141.95	1.6502
		1.952	9.36e-05		21.952	1.61424		41.952	1.61808		61.952	1.57891		81.952	-4.66e-05		101.952	1.58578		121.952	0.0187936		141.952	1.4588			1.952	1.53057		21.952	1.70867		41.952	1.69652		61.952	1.09322		81.952	0.638073		101.952	1.6814		121.952	1.32429		141.952	1.65124
		1.954	0.0001898		21.954	1.61427		41.954	1.61814		61.954	1.5553		81.954	-0.000143		101.954	1.58644		121.954	0.0187906		141.954	1.45881			1.954	1.53268		21.954	1.7087		41.954	1.69658		61.954	1.0905		81.954	0.634466		101.954	1.67953		121.954	1.32224		141.954	1.65027
		1.956	0.0002228		21.956	1.61429		41.956	1.61827		61.956	1.5308		81.956	-8.24e-05		101.956	1.58791		121.956	0.0188842		141.956	1.4589			1.956	1.53539		21.956	1.70846		41.956	1.6968		61.956	1.08713		81.956	0.631798		101.956	1.6797		121.956	1.31981		141.956	1.65231
		1.958	0.0002718		21.958	1.61432		41.958	1.61831		61.958	1.35401		81.958	2.48e-05		101.958	1.58788		121.958	0.0189718		141.958	1.45914			1.958	1.5372		21.958	1.70963		41.958	1.69672		61.958	1.08387		81.958	0.628973		101.958	1.67754		121.958	1.31744		141.958	1.65262
		1.96	0.000371		21.96	1.61425		41.96	1.61829		61.96	0.99573		81.96	5.78e-05		101.96	1.58796		121.96	0.017228		141.96	1.46092			1.96	1.5395		21.96	1.71079		41.96	1.69683		61.96	1.08056		81.96	0.626295		101.96	1.67668		121.96	1.31546		141.96	1.65282
		1.962	0.0003214		21.962	1.61418		41.962	1.61837		61.962	0.67535		81.962	0.0001264		101.962	1.58794		121.962	0.0166458		141.962	1.46113			1.962	1.54113		21.962	1.71048		41.962	1.69675		61.962	1.07746		81.962	0.623358		101.962	1.67495		121.962	1.31327		141.962	1.65417
		1.964	0.0002804		21.964	1.61419		41.964	1.61818		61.964	0.33177		81.964	5.78e-05		101.964	1.58677		121.964	0.016745		141.964	1.46089			1.964	1.54282		21.964	1.71076		41.964	1.69665		61.964	1.074		81.964	0.620027		101.964	1.67378		121.964	1.31113		141.964	1.65516
		1.966	0.0002308		21.966	1.61396		41.966	1.61821		61.966	0.0767884		81.966	2.72e-05		101.966	1.58586		121.966	0.0166926		141.966	1.46101			1.966	1.54511		21.966	1.71074		41.966	1.69677		61.966	1.07049		81.966	0.617214		101.966	1.67267		121.966	1.30883		141.966	1.65491
		1.968	4.1e-05		21.968	1.61413		41.968	1.6182		61.968	0.0414504		81.968	-9.34e-05		101.968	1.58601		121.968	0.0168166		141.968	1.46081			1.968	1.54675		21.968	1.71089		41.968	1.69657		61.968	1.06677		81.968	0.613326		101.968	1.67158		121.968	1.3071		141.968	1.65707
		1.97	8.54e-05		21.97	1.61426		41.97	1.61809		61.97	0.0429138		81.97	-0.000203		101.97	1.58593		121.97	0.0169206		141.97	1.46084			1.97	1.54828		21.97	1.71072		41.97	1.69662		61.97	1.0634		81.97	0.609711		101.97	1.67121		121.97	1.30487		141.97	1.65651
		1.972	0.0002608		21.972	1.61418		41.972	1.61815		61.972	0.0257516		81.972	-3.56e-05		101.972	1.58606		121.972	0.016476		141.972	1.46079			1.972	1.55052		21.972	1.71067		41.972	1.69671		61.972	1.06004		81.972	0.606378		101.972	1.66985		121.972	1.30276		141.972	1.65775
		1.974	7.96e-05		21.974	1.6143		41.974	1.61817		61.974	0.0212864		81.974	8.78e-05		101.974	1.58594		121.974	0.0147566		141.974	1.46122			1.974	1.55248		21.974	1.71175		41.974	1.69675		61.974	1.05705		81.974	0.60329		101.974	1.66808		121.974	1.30051		141.974	1.65873
		1.976	0.0003762		21.976	1.61435		41.976	1.61826		61.976	0.0069694		81.976	1.64e-05		101.976	1.58608		121.976	0.014872		141.976	1.46287			1.976	1.55445		21.976	1.71286		41.976	1.69692		61.976	1.05365		81.976	0.601264		101.976	1.66795		121.976	1.29846		141.976	1.65921
		1.978	0.000247		21.978	1.61423		41.978	1.61842		61.978	0.0018262		81.978	0.0002362		101.978	1.58591		121.978	0.0147486		141.978	1.46314			1.978	1.55659		21.978	1.71261		41.978	1.69693		61.978	1.05057		81.978	0.599149		101.978	1.66829		121.978	1.29619		141.978	1.66089
		1.98	7.96e-05		21.98	1.61419		41.98	1.61825		61.98	-0.0062772		81.98	0.0001288		101.98	1.58594		121.98	0.01485		141.98	1.463			1.98	1.55815		21.98	1.71288		41.98	1.69668		61.98	1.0468		81.98	0.597253		101.98	1.66713		121.98	1.29439		141.98	1.66064
		1.982	0.0001732		21.982	1.61401		41.982	1.6183		61.982	-0.0025592		81.982	-5.6e-06		101.982	1.58578		121.982	0.0145812		141.982	1.46295			1.982	1.55991		21.982	1.71098		41.982	1.6968		61.982	1.04345		81.982	0.593997		101.982	1.66633		121.982	1.29239		141.982	1.66193
		1.984	0.0001512		21.984	1.61406		41.984	1.61981		61.984	-0.0065246		81.984	4.4e-05		101.984	1.58614		121.984	0.0147514		141.984	1.4627			1.984	1.56163		21.984	1.71092		41.984	1.69664		61.984	1.03973		81.984	0.591087		101.984	1.66412		121.984	1.29045		141.984	1.66312
		1.986	4.68e-05		21.986	1.61418		41.986	1.62022		61.986	-0.0036384		81.986	-0.0002088		101.986	1.5877		121.986	0.0147376		141.986	1.46327			1.986	1.5628		21.986	1.71077		41.986	1.69655		61.986	1.03616		81.986	0.587933		101.986	1.66195		121.986	1.28824		141.986	1.66268
		1.988	0.0002004		21.988	1.61421		41.988	1.61992		61.988	-0.0068622		81.988	-6.34e-05		101.988	1.58777		121.988	0.0149158		141.988	1.46488			1.988	1.56468		21.988	1.71082		41.988	1.69668		61.988	1.03276		81.988	0.584134		101.988	1.65986		121.988	1.28603		141.988	1.66289
		1.99	0.0002856		21.99	1.61424		41.99	1.61838		61.99	-0.0042782		81.99	-7.42e-05		101.99	1.58781		121.99	0.0149326		141.99	1.46499			1.99	1.56626		21.99	1.71076		41.99	1.69673		61.99	1.02914		81.99	0.580309		101.99	1.65812		121.99	1.28344		141.99	1.66341
		1.992	0.00025		21.992	1.61439		41.992	1.61809		61.992	-0.007197		81.992	8.2e-06		101.992	1.58793		121.992	0.0149764		141.992	1.46504			1.992	1.5681		21.992	1.71073		41.992	1.69678		61.992	1.02567		81.992	0.576957		101.992	1.6564		121.992	1.28078		141.992	1.66509
		1.994	0.0003872		21.994	1.61415		41.994	1.61837		61.994	-0.0045858		81.994	0.0001098		101.994	1.58794		121.994	0.0146608		141.994	1.46526			1.994	1.56984		21.994	1.71071		41.994	1.69689		61.994	1.02206		81.994	0.573094		101.994	1.65524		121.994	1.27849		141.994	1.66493
		1.996	0.000165		21.996	1.61424		41.996	1.61811		61.996	-0.0070544		81.996	0.0001728		101.996	1.58777		121.996	0.0147046		141.996	1.46537			1.996	1.57163		21.996	1.71081		41.996	1.69679		61.996	1.01816		81.996	0.570654		101.996	1.65364		121.996	1.27619		141.996	1.66517
		1.998	0.0002146		21.998	1.61414		41.998	1.61905		61.998	-0.004171		81.998	8.2e-06		101.998	1.58786		121.998	0.0126452		141.998	1.46715			1.998	1.57345		21.998	1.71079		41.998	1.69671		61.998	1.01487		81.998	0.568464		101.998	1.65269		121.998	1.27452		141.998	1.66507
		2	0.0001154		22	1.61404		42	1.62048		62	-0.0046268		82	-8.4e-06		102	1.58775		122	0.010704		142	1.46738			2	1.57477		22	1.71095		42	1.69686		62	1.01084		82	0.568923		102	1.65102		122	1.27616		142	1.66539
		2.002	0.0001264		22.002	1.61423		42.002	1.61943		62.002	-0.0035754		82.002	-8.76e-05		102.002	1.58775		122.002	0.0094876		142.002	1.46617			2.002	1.57628		22.002	1.7109		42.002	1.69663		62.002	1.00752		82.002	0.571462		102.002	1.64994		122.002	1.27903		142.002	1.66514
		2.004	0.0001594		22.004	1.61419		42.004	1.61943		62.004	-0.004797		82.004	-0.000173		102.004	1.58786		122.004	0.0064778		142.004	1.4668			2.004	1.57749		22.004	1.71075		42.004	1.69689		62.004	1.00404		82.004	0.574638		102.004	1.64814		122.004	1.28362		142.004	1.66511
		2.006	0.0003024		22.006	1.61417		42.006	1.62044		62.006	-0.0035148		82.006	7.68e-05		102.006	1.5878		122.006	0.003633		142.006	1.46529			2.006	1.57901		22.006	1.71084		42.006	1.69571		62.006	1.00045		82.006	0.580792		102.006	1.64663		122.006	1.2889		142.006	1.66309
		2.008	0.0001898		22.008	1.61444		42.008	1.62009		62.008	-0.0045582		82.008	5.2e-05		102.008	1.58793		122.008	1.1e-05		142.008	1.46312			2.008	1.58046		22.008	1.71071		42.008	1.69468		62.008	0.996449		82.008	0.58712		102.008	1.64488		122.008	1.29393		142.008	1.66342
		2.01	0.000382		22.01	1.61423		42.01	1.62048		62.01	-0.0035478		82.01	-9.06e-05		102.01	1.58806		122.01	0.0029434		142.01	1.4614			2.01	1.58205		22.01	1.71062		42.01	1.69533		62.01	0.993476		82.01	0.593332		102.01	1.64379		122.01	1.29791		142.01	1.6623
		2.012	0.0003352		22.012	1.61429		42.012	1.62024		62.012	-0.0042562		82.012	0.0001374		102.012	1.5879		122.012	0.0200976		142.012	1.46089			2.012	1.58325		22.012	1.71076		42.012	1.69395		62.012	0.989181		82.012	0.599575		102.012	1.64242		122.012	1.30192		142.012	1.66133
		2.014	0.00025		22.014	1.61417		42.014	1.62027		62.014	-0.0035944		82.014	-1.9e-05		102.014	1.58787		122.014	0.0574292		142.014	1.45419			2.014	1.58423		22.014	1.71085		42.014	1.69286		62.014	0.986091		82.014	0.605669		102.014	1.64126		122.014	1.30628		142.014	1.66135
		2.016	0.0002032		22.016	1.61408		42.016	1.62012		62.016	-0.002584		82.016	-8.76e-05		102.016	1.58779		122.016	0.123736		142.016	1.44712			2.016	1.58575		22.016	1.71087		42.016	1.69291		62.016	0.981554		82.016	0.610936		102.016	1.64026		122.016	1.30981		142.016	1.65989
		2.018	2.76e-05		22.018	1.61418		42.018	1.62021		62.018	-0.0017438		82.018	-8.52e-05		102.018	1.58766		122.018	0.227097		142.018	1.42515			2.018	1.58732		22.018	1.7109		42.018	1.69291		62.018	0.978073		82.018	0.61684		102.018	1.63865		122.018	1.31309		142.018	1.65898
		2.02	0.0001182		22.02	1.61423		42.02	1.62001		62.02	-0.0024768		82.02	-0.0001458		102.02	1.58788		122.02	0.412886		142.02	1.40042			2.02	1.58903		22.02	1.71079		42.02	1.69192		62.02	0.974309		82.02	0.62178		102.02	1.63762		122.02	1.31648		142.02	1.65744
		2.022	0.0002608		22.022	1.61432		42.022	1.62047		62.022	-0.001678		82.022	-6.34e-05		102.022	1.58791		122.022	0.662288		142.022	1.2864			2.022	1.59058		22.022	1.71072		42.022	1.69093		62.022	0.970622		82.022	0.626465		102.022	1.63691		122.022	1.31952		142.022	1.65647
		2.024	0.0002828		22.024	1.61432		42.024	1.62028		62.024	-0.0022298		82.024	7.4e-05		102.024	1.58779		122.024	0.919002		142.024	1.04304			2.024	1.59176		22.024	1.7107		42.024	1.6913		62.024	0.967404		82.024	0.631606		102.024	1.63514		122.024	1.32269		142.024	1.65518
		2.026	0.0004064		22.026	1.6143		42.026	1.62046		62.026	-0.0017686		82.026	-2.76e-05		102.026	1.58803		122.026	1.16101		142.026	0.823462			2.026	1.59237		22.026	1.71066		42.026	1.68942		62.026	0.963637		82.026	0.63717		102.026	1.63373		122.026	1.32669		142.026	1.65435
		2.028	0.0003572		22.028	1.61412		42.028	1.62026		62.028	-0.0020976		82.028	0.0001564		102.028	1.58799		122.028	1.3266		142.028	0.581881			2.028	1.59386		22.028	1.71073		42.028	1.68937		62.028	0.960541		82.028	0.642585		102.028	1.632		122.028	1.3302		142.028	1.65338
		2.03	0.000217		22.03	1.61423		42.03	1.62037		62.03	-0.001771		82.03	0.0001098		102.03	1.5878		122.03	1.39954		142.03	0.386783			2.03	1.59518		22.03	1.71078		42.03	1.68809		62.03	0.956876		82.03	0.648292		102.03	1.62951		122.03	1.33422		142.03	1.65238
		2.032	0.0002966		22.032	1.61415		42.032	1.61944		62.032	-0.0021254		82.032	-2.48e-05		102.032	1.5879		122.032	1.42685		142.032	0.331053			2.032	1.59633		22.032	1.71075		42.032	1.68695		62.032	0.953617		82.032	0.654138		102.032	1.62747		122.032	1.33852		142.032	1.65123
		2.034	0.0001182		22.034	1.61417		42.034	1.61793		62.034	-0.0018426		82.034	5.5e-05		102.034	1.5877		122.034	1.43682		142.034	0.301952			2.034	1.59774		22.034	1.7109		42.034	1.68701		62.034	0.949718		82.034	0.660664		102.034	1.62662		122.034	1.3417		142.034	1.65056
		2.036	1.92e-05		22.036	1.61422		42.036	1.61819		62.036	-0.0023122		82.036	-8.52e-05		102.036	1.58778		122.036	1.44566		142.036	0.264181			2.036	1.59924		22.036	1.71086		42.036	1.68502		62.036	0.945383		82.036	0.666978		102.036	1.62472		122.036	1.34595		142.036	1.64886
		2.038	0.00025		22.038	1.61414		42.038	1.61809		62.038	-0.001741		82.038	-4.1e-05		102.038	1.58793		122.038	1.45439		142.038	0.241491			2.038	1.60073		22.038	1.71065		42.038	1.68537		62.038	0.94147		82.038	0.673058		102.038	1.62366		122.038	1.34918		142.038	1.64819
		2.04	0.000165		22.04	1.61434		42.04	1.61969		62.04	-0.0002552		82.04	3.82e-05		102.04	1.5879		122.04	1.46215		142.04	0.210909			2.04	1.60188		22.04	1.71076		42.04	1.68521		62.04	0.937263		82.04	0.67771		102.04	1.62202		122.04	1.35211		142.04	1.6463
		2.042	0.000195		22.042	1.61431		42.042	1.62031		62.042	0.0001482		82.042	4.96e-05		102.042	1.58793		122.042	1.46579		142.042	0.188974			2.042	1.60284		22.042	1.71059		42.042	1.68537		62.042	0.933884		82.042	0.681823		102.042	1.62074		122.042	1.35406		142.042	1.64558
		2.044	0.0004888		22.044	1.61421		42.044	1.62034		62.044	0		82.044	0.0001536		102.044	1.58801		122.044	1.46823		142.044	0.164571			2.044	1.60414		22.044	1.71216		42.044	1.6853		62.044	0.931096		82.044	0.685142		102.044	1.61879		122.044	1.35588		142.044	1.64396
		2.046	0.0002914		22.046	1.61415		42.046	1.62037		62.046	0.0001592		82.046	6.88e-05		102.046	1.58779		122.046	1.46958		142.046	0.154005			2.046	1.6047		22.046	1.7129		42.046	1.68364		62.046	0.927589		82.046	0.68803		102.046	1.61728		122.046	1.35746		142.046	1.64355
		2.048	0.0001182		22.048	1.61412		42.048	1.62022		62.048	-7.4e-05		82.048	3e-06		102.048	1.58782		122.048	1.47001		142.048	0.139229			2.048	1.60621		22.048	1.71269		42.048	1.68307		62.048	0.924735		82.048	0.691835		102.048	1.61605		122.048	1.35939		142.048	1.64292
		2.05	0.000176		22.05	1.61411		42.05	1.62026		62.05	0.0001482		82.05	1.92e-05		102.05	1.58768		122.05	1.47207		142.05	0.136192			2.05	1.6073		22.05	1.71296		42.05	1.68128		62.05	0.920787		82.05	0.69503		102.05	1.61478		122.05	1.36135		142.05	1.64162
		2.052	6.58e-05		22.052	1.6142		42.052	1.62008		62.052	-0.0001732		82.052	-7.14e-05		102.052	1.58769		122.052	1.47232		142.052	0.1299			2.052	1.60869		22.052	1.71291		42.052	1.6791		62.052	0.916566		82.052	0.698794		102.052	1.61367		122.052	1.36387		142.052	1.64081
		2.054	0.0001236		22.054	1.61423		42.054	1.62029		62.054	4.66e-05		82.054	-0.000121		102.054	1.58789		122.054	1.47453		142.054	0.132537			2.054	1.60978		22.054	1.71294		42.054	1.67938		62.054	0.91261		82.054	0.702954		102.054	1.61292		122.054	1.36611		142.054	1.6394
		2.056	0.000195		22.056	1.61421		42.056	1.62031		62.056	5.6e-06		82.056	-1.9e-05		102.056	1.5879		122.056	1.47463		142.056	0.131158			2.056	1.61121		22.056	1.71277		42.056	1.6777		62.056	0.908414		82.056	0.707881		102.056	1.61181		122.056	1.36815		142.056	1.63833
		2.058	0.0002608		22.058	1.61436		42.058	1.61882		62.058	8.24e-05		82.058	0.0001374		102.058	1.58783		122.058	1.4769		142.058	0.132419			2.058	1.61196		22.058	1.71276		42.058	1.67716		62.058	0.904993		82.058	0.71198		102.058	1.61171		122.058	1.37104		142.058	1.63695
		2.06	0.000371		22.06	1.61421		42.06	1.61818		62.06	4.38e-05		82.06	4.12e-05		102.06	1.58806		122.06	1.47622		142.06	0.131513			2.06	1.61295		22.06	1.71265		42.06	1.67574		62.06	0.901919		82.06	0.715915		102.06	1.61172		122.06	1.37297		142.06	1.63767
		2.062	0.0003624		22.062	1.61416		42.062	1.61863		62.062	0.000316		82.062	0.0001674		102.062	1.58789		122.062	1.47826		142.062	0.13413			2.062	1.61406		22.062	1.7113		42.062	1.6751		62.062	0.898084		82.062	0.720761		102.062	1.6103		122.062	1.37582		142.062	1.63685
		2.064	0.000228		22.064	1.61421		42.064	1.61809		62.064	-0.0001646		82.064	8.22e-05		102.064	1.58787		122.064	1.47822		142.064	0.132501			2.064	1.61447		22.064	1.71074		42.064	1.67533		62.064	0.894482		82.064	0.724943		102.064	1.60764		122.064	1.37822		142.064	1.63537
		2.066	0.0001732		22.066	1.61402		42.066	1.61836		62.066	1.66e-05		82.066	-2.48e-05		102.066	1.58783		122.066	1.47915		142.066	0.135703			2.066	1.61607		22.066	1.71091		42.066	1.67355		62.066	0.890783		82.066	0.729707		102.066	1.60557		122.066	1.38068		142.066	1.63422
		2.068	-1.34e-05		22.068	1.61406		42.068	1.61802		62.068	-0.0001346		82.068	-6.04e-05		102.068	1.58783		122.068	1.48063		142.068	0.13374			2.068	1.61719		22.068	1.71087		42.068	1.67307		62.068	0.88706		82.068	0.735576		102.068	1.60231		122.068	1.3839		142.068	1.63218
		2.07	9.64e-05		22.07	1.61418		42.07	1.61827		62.07	-0.0002112		82.07	-0.0002608		102.07	1.58786		122.07	1.48047		142.07	0.136038			2.07	1.61822		22.07	1.711		42.07	1.67246		62.07	0.883565		82.07	0.740544		102.07	1.59929		122.07	1.38612		142.07	1.629
		2.072	0.0002198		22.072	1.61417		42.072	1.61809		62.072	-4.1e-05		82.072	-7.96e-05		102.072	1.58792		122.072	1.4824		142.072	0.136002			2.072	1.61931		22.072	1.71069		42.072	1.67113		62.072	0.879496		82.072	0.745808		102.072	1.59801		122.072	1.38846		142.072	1.62761
		2.074	0.0002308		22.074	1.6143		42.074	1.61825		62.074	-2.48e-05		82.074	4.12e-05		102.074	1.58788		122.074	1.48248		142.074	0.136826			2.074	1.6203		22.074	1.71089		42.074	1.67047		62.074	0.875564		82.074	0.750696		102.074	1.59599		122.074	1.39164		142.074	1.62606
		2.076	0.0003242		22.076	1.61432		42.076	1.6182		62.076	0.0015816		82.076	-4.1e-05		102.076	1.58798		122.076	1.48346		142.076	0.13642			2.076	1.62063		22.076	1.71052		42.076	1.66903		62.076	0.871866		82.076	0.756422		102.076	1.59438		122.076	1.39403		142.076	1.62536
		2.078	0.0003406		22.078	1.61417		42.078	1.61844		62.078	0.0023502		82.078	6.88e-05		102.078	1.58798		122.078	1.48468		142.078	0.13902			2.078	1.62249		22.078	1.71078		42.078	1.66939		62.078	0.868789		82.078	0.761785		102.078	1.59291		122.078	1.39709		142.078	1.62449
		2.08	0.000206		22.08	1.61419		42.08	1.61819		62.08	0.0018892		82.08	0.0001126		102.08	1.58786		122.08	1.48415		142.08	0.13835			2.08	1.62194		22.08	1.71083		42.08	1.66716		62.08	0.865091		82.08	0.767382		102.08	1.59117		122.08	1.39974		142.08	1.62285
		2.082	0.0003596		22.082	1.61405		42.082	1.61828		62.082	0.0020236		82.082	1.1e-05		102.082	1.58781		122.082	1.48597		142.082	0.138784			2.082	1.62405		22.082	1.71083		42.082	1.6673		62.082	0.861013		82.082	0.773391		102.082	1.58927		122.082	1.40269		142.082	1.62171
		2.084	0.000154		22.084	1.6141		42.084	1.61815		62.084	0.0018972		82.084	-4.1e-05		102.084	1.58772		122.084	1.48611		142.084	0.13963			2.084	1.62412		22.084	1.71082		42.084	1.66598		62.084	0.856689		82.084	0.778949		102.084	1.58745		122.084	1.40511		142.084	1.61967
		2.086	0.0001316		22.086	1.61425		42.086	1.618		62.086	0.001884		82.086	-0.0001592		102.086	1.58763		122.086	1.4874		142.086	0.140857			2.086	1.62571		22.086	1.71091		42.086	1.66497		62.086	0.852485		82.086	0.784617		102.086	1.58596		122.086	1.40756		142.086	1.61822
		2.088	9.06e-05		22.088	1.61422		42.088	1.61812		62.088	0.001925		82.088	-0.0001372		102.088	1.58784		122.088	1.48839		142.088	0.140154			2.088	1.62649		22.088	1.71079		42.088	1.66426		62.088	0.848389		82.088	0.790373		102.088	1.58485		122.088	1.40982		142.088	1.61621
		2.09	0.0002004		22.09	1.61426		42.09	1.61826		62.09	0.0022054		82.09	7.68e-05		102.09	1.58789		122.09	1.4883		142.09	0.140909			2.09	1.62774		22.09	1.71078		42.09	1.66284		62.09	0.845097		82.09	0.796855		102.09	1.5834		122.09	1.41221		142.09	1.61542
		2.092	0.0002638		22.092	1.61433		42.092	1.61825		62.092	0.0020156		82.092	6.02e-05		102.092	1.58797		122.092	1.49016		142.092	0.140473			2.092	1.62856		22.092	1.7105		42.092	1.66175		62.092	0.841541		82.092	0.80302		102.092	1.58361		122.092	1.41571		142.092	1.61419
		2.094	0.000349		22.094	1.61426		42.094	1.61842		62.094	0.0023502		82.094	7.98e-05		102.094	1.58801		122.094	1.49017		142.094	0.140783			2.094	1.62991		22.094	1.71063		42.094	1.66094		62.094	0.838352		82.094	0.80901		102.094	1.58346		122.094	1.41883		142.094	1.61291
		2.096	0.0001812		22.096	1.61425		42.096	1.6182		62.096	0.0021172		82.096	4.12e-05		102.096	1.58788		122.096	1.49046		142.096	0.141752			2.096	1.63006		22.096	1.71072		42.096	1.65966		62.096	0.834609		82.096	0.815376		102.096	1.58205		122.096	1.42153		142.096	1.61168
		2.098	0.0002584		22.098	1.61414		42.098	1.61817		62.098	0.0020212		82.098	-2.18e-05		102.098	1.58787		122.098	1.492		142.098	0.143076			2.098	1.63117		22.098	1.71093		42.098	1.65892		62.098	0.831093		82.098	0.821583		102.098	1.58015		122.098	1.42425		142.098	1.61072
		2.1	0.0001622		22.1	1.61401		42.1	1.61803		62.1	0.0019826		82.1	6.3e-05		102.1	1.58776		122.1	1.4923		142.1	0.142406			2.1	1.63266		22.1	1.7107		42.1	1.65929		62.1	0.826768		82.1	0.828084		102.1	1.57672		122.1	1.42747		142.1	1.60903
		2.102	6.58e-05		22.102	1.61419		42.102	1.61796		62.102	0.001862		82.102	6.3e-05		102.102	1.58775		122.102	1.49245		142.102	0.14282			2.102	1.63174		22.102	1.71176		42.102	1.65885		62.102	0.822526		82.102	0.835359		102.102	1.57343		122.102	1.42952		142.102	1.60766
		2.104	0.0001212		22.104	1.61425		42.104	1.61801		62.104	0.0018972		82.104	-0.000162		102.104	1.58791		122.104	1.49438		142.104	0.142313			2.104	1.6335		22.104	1.71283		42.104	1.65837		62.104	0.818305		82.104	0.841657		102.104	1.57126		122.104	1.4325		142.104	1.6092
		2.106	0.0002146		22.106	1.6142		42.106	1.61826		62.106	0.0020952		82.106	0.0001098		102.106	1.58788		122.106	1.49418		142.106	0.142914			2.106	1.63448		22.106	1.71271		42.106	1.65575		62.106	0.814651		82.106	0.848119		102.106	1.56925		122.106	1.43495		142.106	1.60921
		2.108	0.0002584		22.108	1.6144		42.108	1.61801		62.108	0.0020318		82.108	-1.08e-05		102.108	1.58795		122.108	1.49515		142.108	0.142587			2.108	1.63409		22.108	1.71266		42.108	1.65479		62.108	0.811393		82.108	0.854482		102.108	1.56737		122.108	1.43764		142.108	1.60686
		2.11	0.0003272		22.11	1.6143		42.11	1.61891		62.11	0.0022186		82.11	0.0002032		102.11	1.58806		122.11	1.49647		142.11	0.14295			2.11	1.63542		22.11	1.71256		42.11	1.65222		62.11	0.808219		82.11	0.861134		102.11	1.56592		122.11	1.43949		142.11	1.6054
		2.112	0.0003024		22.112	1.61413		42.112	1.62037		62.112	0.002191		82.112	-0.0012302		102.112	1.58798		122.112	1.49637		142.112	0.142804			2.112	1.63633		22.112	1.71285		42.112	1.65146		62.112	0.804903		82.112	0.868456		102.112	1.56436		122.112	1.44241		142.112	1.60179
		2.114	8.78e-05		22.114	1.61418		42.114	1.62019		62.114	0.0020952		82.114	-0.002087		102.114	1.58802		122.114	1.49816		142.114	0.142875			2.114	1.63734		22.114	1.71267		42.114	1.64981		62.114	0.801521		82.114	0.875457		102.114	1.56246		122.114	1.445		142.114	1.59822
		2.116	0.0001594		22.116	1.61405		42.116	1.62032		62.116	0.0020018		82.116	-0.0017956		102.116	1.58811		122.116	1.49806		142.116	0.142694			2.116	1.63851		22.116	1.71282		42.116	1.64916		62.116	0.797888		82.116	0.882051		102.116	1.56106		122.116	1.44806		142.116	1.59638
		2.118	0.0001212		22.118	1.61404		42.118	1.62021		62.118	0.0019388		82.118	-0.0020922		102.118	1.58821		122.118	1.49847		142.118	0.142917			2.118	1.63889		22.118	1.71302		42.118	1.64777		62.118	0.793448		82.118	0.889802		102.118	1.55882		122.118	1.45116		142.118	1.5952
		2.12	0.0001702		22.12	1.61422		42.12	1.62021		62.12	0.0018182		82.12	-0.0020402		102.12	1.58735		122.12	1.49992		142.12	0.142683			2.12	1.64088		22.12	1.71289		42.12	1.64697		62.12	0.79052		82.12	0.896443		102.12	1.55728		122.12	1.4543		142.12	1.59353
		2.122	0.0003104		22.122	1.61424		42.122	1.6203		62.122	0.0020542		82.122	-0.0020894		102.122	1.58615		122.122	1.50055		142.122	0.1429			2.122	1.64019		22.122	1.71285		42.122	1.646		62.122	0.786582		82.122	0.903897		102.122	1.55572		122.122	1.4567		142.122	1.5922
		2.124	0.000165		22.124	1.6143		42.124	1.62025		62.124	0.0020236		82.124	-0.0018452		102.124	1.58486		122.124	1.50026		142.124	0.142779			2.124	1.64076		22.124	1.71277		42.124	1.64424		62.124	0.78309		82.124	0.911818		102.124	1.55567		122.124	1.45976		142.124	1.59024
		2.126	0.0003242		22.126	1.61427		42.126	1.62056		62.126	0.0021118		82.126	-0.0020842		102.126	1.5832		122.126	1.50123		142.126	0.143048			2.126	1.63997		22.126	1.71261		42.126	1.64349		62.126	0.779447		82.126	0.918343		102.126	1.55516		122.126	1.46174		142.126	1.58858
		2.128	0.0003024		22.128	1.6141		42.128	1.61991		62.128	0.002161		82.128	-0.0018096		102.128	1.58038		122.128	1.50266		142.128	0.142285			2.128	1.64133		22.128	1.71282		42.128	1.64217		62.128	0.7764		82.128	0.926913		102.128	1.5535		122.128	1.46351		142.128	1.58679
		2.13	0.0002004		22.13	1.61415		42.13	1.6182		62.13	0.0021338		82.13	-0.001933		102.13	1.5775		122.13	1.50216		142.13	0.140854			2.13	1.64226		22.13	1.71281		42.13	1.64121		62.13	0.773174		82.13	0.933227		102.13	1.55344		122.13	1.46674		142.13	1.58517
		2.132	0.0002088		22.132	1.61405		42.132	1.61832		62.132	0.0019994		82.132	-0.0019744		102.132	1.57368		122.132	1.50337		142.132	0.140813			2.132	1.64237		22.132	1.71284		42.132	1.63976		62.132	0.769512		82.132	0.941102		102.132	1.55119		122.132	1.46881		142.132	1.58368
		2.134	0.0001702		22.134	1.61417		42.134	1.61822		62.134	0.0020594		82.134	-0.0020294		102.134	1.56864		122.134	1.50465		142.134	0.140887			2.134	1.64284		22.134	1.7129		42.134	1.63926		62.134	0.766572		82.134	0.949169		102.134	1.5475		122.134	1.47158		142.134	1.58249
		2.136	0.0001074		22.136	1.61417		42.136	1.61821		62.136	0.0018864		82.136	-0.0021308		102.136	1.56656		122.136	1.50417		142.136	0.14067			2.136	1.64475		22.136	1.71289		42.136	1.63789		62.136	0.762208		82.136	0.957719		102.136	1.54449		122.136	1.47419		142.136	1.58115
		2.138	0.0002198		22.138	1.61421		42.138	1.6181		62.138	0.0019854		82.138	-0.0022244		102.138	1.56732		122.138	1.50526		142.138	0.140714			2.138	1.64431		22.138	1.71277		42.138	1.63707		62.138	0.758651		82.138	0.965956		102.138	1.54154		122.138	1.47605		142.138	1.58162
		2.14	0.0001594		22.14	1.61423		42.14	1.61982		62.14	0.0021448		82.14	-0.0019664		102.14	1.56589		122.14	1.50676		142.14	0.140917			2.14	1.64558		22.14	1.71281		42.14	1.63571		62.14	0.755202		82.14	0.973866		102.14	1.53917		122.14	1.47811		142.14	1.58116
		2.142	0.0002118		22.142	1.61434		42.142	1.61986		62.142	0.002076		82.142	-0.0021528		102.142	1.55999		122.142	1.50633		142.142	0.140981			2.142	1.64666		22.142	1.71268		42.142	1.63427		62.142	0.75163		82.142	0.983324		102.142	1.5374		122.142	1.4802		142.142	1.58158
		2.144	0.0003738		22.144	1.61422		42.144	1.61806		62.144	0.0021172		82.144	-0.0018948		102.144	1.55069		122.144	1.50685		142.144	0.139506			2.144	1.64625		22.144	1.71275		42.144	1.63337		62.144	0.74841		82.144	0.992385		102.144	1.53555		122.144	1.48178		142.144	1.58157
		2.146	0.0002638		22.146	1.61419		42.146	1.61833		62.146	0.0021638		82.146	-0.0020842		102.146	1.52616		122.146	1.5086		142.146	0.138883			2.146	1.64765		22.146	1.71275		42.146	1.63204		62.146	0.744899		82.146	1.00211		102.146	1.53393		122.146	1.48375		142.146	1.57926
		2.148	0.0002088		22.148	1.61419		42.148	1.61809		62.148	0.0020484		82.148	-0.0017708		102.148	1.48554		122.148	1.50829		142.148	0.139034			2.148	1.64852		22.148	1.71274		42.148	1.63268		62.148	0.741998		82.148	1.01088		102.148	1.53207		122.148	1.48682		142.148	1.5761
		2.15	0.0001316		22.15	1.61408		42.15	1.61814		62.15	0.0020594		82.15	-0.0001458		102.15	1.25322		122.15	1.50847		142.15	0.138762			2.15	1.64856		22.15	1.71289		42.15	1.63159		62.15	0.738571		82.15	1.01894		102.15	1.53077		122.15	1.48879		142.15	1.57232
		2.152	1.68e-05		22.152	1.61425		42.152	1.61844		62.152	0.001963		82.152	-0.0001344		102.152	0.906917		122.152	1.50998		142.152	0.137298			2.152	1.65028		22.152	1.7129		42.152	1.63027		62.152	0.734683		82.152	1.02927		102.152	1.52849		122.152	1.49152		142.152	1.56921
		2.154	0.0001154		22.154	1.61417		42.154	1.62035		62.154	0.0019088		82.154	-0.0001564		102.154	0.603919		122.154	1.51053		142.154	0.13659			2.154	1.65068		22.154	1.71286		42.154	1.62907		62.154	0.731815		82.154	1.03718		102.154	1.52739		122.154	1.49349		142.154	1.56586
		2.156	0.0002004		22.156	1.61421		42.156	1.62025		62.156	0.0020952		82.156	1.92e-05		102.156	0.268508		122.156	1.51027		142.156	0.137172			2.156	1.65051		22.156	1.71275		42.156	1.62655		62.156	0.728554		82.156	1.04625		102.156	1.52505		122.156	1.49578		142.156	1.56394
		2.158	0.00025		22.158	1.61435		42.158	1.62017		62.158	0.0019964		82.158	-3.86e-05		102.158	0.0785342		122.158	1.51195		142.158	0.13659			2.158	1.65114		22.158	1.71271		42.158	1.62402		62.158	0.724688		82.158	1.05566		102.158	1.52389		122.158	1.49806		142.158	1.56259
		2.16	0.0003376		22.16	1.61426		42.16	1.62038		62.16	0.002139		82.16	9.88e-05		102.16	0.069632		122.16	1.51262		142.16	0.135439			2.16	1.65272		22.16	1.71262		42.16	1.62312		62.16	0.721388		82.16	1.06452		102.16	1.52318		122.16	1.50044		142.16	1.56077
		2.162	0.0002718		22.162	1.61418		42.162	1.61973		62.162	0.002139		82.162	5.78e-05		102.162	0.0545236		122.162	1.51227		142.162	0.135448			2.162	1.65233		22.162	1.71283		42.162	1.62151		62.162	0.717731		82.162	1.07406		102.162	1.52116		122.162	1.50281		142.162	1.55913
		2.164	0.0002336		22.164	1.61424		42.164	1.61812		62.164	0.0020566		82.164	0.000258		102.164	0.04142		122.164	1.5129		142.164	0.134678			2.164	1.65388		22.164	1.71289		42.164	1.61994		62.164	0.714343		82.164	1.08271		102.164	1.51933		122.164	1.50613		142.164	1.55735
		2.166	0.000165		22.166	1.61408		42.166	1.61829		62.166	0.0020622		82.166	-0.0011754		102.166	0.0317402		122.166	1.51449		142.166	0.132946			2.166	1.65439		22.166	1.71282		42.166	1.6191		62.166	0.710739		82.166	1.0929		102.166	1.51648		122.166	1.5082		142.166	1.55591
		2.168	5.8e-06		22.168	1.61404		42.168	1.61851		62.168	0.0019774		82.168	-0.00215		102.168	0.020133		122.168	1.51439		142.168	0.133287			2.168	1.65441		22.168	1.71308		42.168	1.61789		62.168	0.707227		82.168	1.10116		102.168	1.51379		122.168	1.51101		142.168	1.5546
		2.17	0.000146		22.17	1.61429		42.17	1.62018		62.17	0.0019388		82.17	-0.0019964		102.17	0.0127712		122.17	1.51457		142.17	0.131285			2.17	1.65617		22.17	1.71283		42.17	1.61627		62.17	0.703944		82.17	1.10939		102.17	1.51211		122.17	1.51365		142.17	1.55315
		2.172	0.0002856		22.172	1.61426		42.172	1.6203		62.172	0.0021062		82.172	-0.0020894		102.172	0.008924		122.172	1.51439		142.172	0.131029			2.172	1.65645		22.172	1.71289		42.172	1.61545		62.172	0.701235		82.172	1.1176		102.172	1.51007		122.172	1.51574		142.172	1.5543
		2.174	0.0002556		22.174	1.61424		42.174	1.62033		62.174	0.0020294		82.174	-0.0018452		102.174	0.0104838		122.174	1.51595		142.174	0.129486			2.174	1.6564		22.174	1.71278		42.174	1.61386		62.174	0.697844		82.174	1.12576		102.174	1.50849		122.174	1.51827		142.174	1.55498
		2.176	0.0002856		22.176	1.61439		42.176	1.62042		62.176	0.0021586		82.176	-0.002035		102.176	0.0099264		122.176	1.51676		142.176	0.129203			2.176	1.65787		22.176	1.71265		42.176	1.61276		62.176	0.69424		82.176	1.13423		102.176	1.50626		122.176	1.51997		142.176	1.5526
		2.178	0.000247		22.178	1.61411		42.178	1.61889		62.178	0.002183		82.178	-0.0018262		102.178	0.0114584		122.178	1.51629		142.178	0.127572			2.178	1.65854		22.178	1.71273		42.178	1.61128		62.178	0.690824		82.178	1.14236		102.178	1.50428		122.178	1.5221		142.178	1.55088
		2.18	9.06e-05		22.18	1.61417		42.18	1.61803		62.18	0.002098		82.18	-0.0018838		102.18	0.009328		122.18	1.51681		142.18	0.12744			2.18	1.6579		22.18	1.71277		42.18	1.6099		62.18	0.687057		82.18	1.15066		102.18	1.50233		122.18	1.52377		142.18	1.54697
		2.182	0.0001126		22.182	1.61416		42.182	1.61839		62.182	0.0020294		82.182	-0.0020126		102.182	0.0105196		122.182	1.51824		142.182	0.125669			2.182	1.65873		22.182	1.71286		42.182	1.60885		62.182	0.684005		82.182	1.15892		102.182	1.50105		122.182	1.52588		142.182	1.54306
		2.184	-7.96e-05		22.184	1.61406		42.184	1.61812		62.184	0.0019908		82.184	-0.0019744		102.184	0.0090284		122.184	1.51878		142.184	0.125288			2.184	1.66023		22.184	1.71295		42.184	1.6072		62.184	0.680551		82.184	1.16734		102.184	1.49917		122.184	1.52843		142.184	1.54009
		2.186	-0.000217		22.186	1.61423		42.186	1.61814		62.186	0.0019002		82.186	-0.002076		102.186	0.0117308		122.186	1.51843		142.186	0.124928			2.186	1.66035		22.186	1.71293		42.186	1.60546		62.186	0.67682		82.186	1.17586		102.186	1.49777		122.186	1.53038		142.186	1.53766
		2.188	-0.0004252		22.188	1.61421		42.188	1.61817		62.188	0.0019192		82.188	-0.002139		102.188	0.0109068		122.188	1.51989		142.188	0.122986			2.188	1.66027		22.188	1.71285		42.188	1.60451		62.188	0.675152		82.188	1.18328		102.188	1.49624		122.188	1.5326		142.188	1.53589
		2.19	-0.000719		22.19	1.61435		42.19	1.61819		62.19	0.002098		82.19	-0.0019168		102.19	0.012096		122.19	1.5208		142.19	0.123395			2.19	1.6615		22.19	1.71281		42.19	1.6029		62.19	0.672399		82.19	1.18992		102.19	1.49413		122.19	1.53542		142.19	1.53415
		2.192	0.0003514		22.192	1.61435		42.192	1.61816		62.192	0.0020622		82.192	-0.0020674		102.192	0.0111814		122.192	1.5206		142.192	0.121361			2.192	1.66253		22.192	1.71267		42.192	1.60169		62.192	0.670152		82.192	1.19842		102.192	1.49258		122.192	1.53898		142.192	1.53233
		2.194	0.001041		22.194	1.61421		42.194	1.61829		62.194	0.0022024		82.194	-0.001892		102.194	0.0121808		122.194	1.52066		142.194	0.121608			2.194	1.66206		22.194	1.71263		42.194	1.60035		62.194	0.666789		82.194	1.20425		102.194	1.4904		122.194	1.5417		142.194	1.53077
		2.196	0.0019936		22.196	1.61422		42.196	1.61813		62.196	0.0021638		82.196	-0.0018672		102.196	0.01114		122.196	1.52066		142.196	0.119768			2.196	1.66253		22.196	1.71283		42.196	1.59895		62.196	0.663137		82.196	1.21301		102.196	1.48788		122.196	1.54417		142.196	1.52926
		2.198	0.0040232		22.198	1.61418		42.198	1.61982		62.198	0.0020018		82.198	-0.0020046		102.198	0.0118842		122.198	1.52038		142.198	0.119304			2.198	1.66418		22.198	1.71276		42.198	1.59752		62.198	0.658749		82.198	1.22067		102.198	1.48511		122.198	1.54581		142.198	1.52719
		2.2	0.0076118		22.2	1.61412		42.2	1.62027		62.2	0.0019826		82.2	-0.0020016		102.2	0.011404		122.2	1.52213		142.2	0.118692			2.2	1.66426		22.2	1.71295		42.2	1.59605		62.2	0.654655		82.2	1.22747		102.2	1.4831		122.2	1.54607		142.2	1.52616
		2.202	0.0134006		22.202	1.6142		42.202	1.61999		62.202	0.001955		82.202	-0.002098		102.202	0.0137158		122.202	1.5228		142.202	0.117003			2.202	1.66438		22.202	1.71297		42.202	1.59506		62.202	0.651081		82.202	1.23481		102.202	1.48108		122.202	1.54771		142.202	1.52486
		2.204	0.020886		22.204	1.61417		42.204	1.62027		62.204	0.0018234		82.204	-0.0022214		102.204	0.0132328		122.204	1.52247		142.204	0.11722			2.204	1.66442		22.204	1.71276		42.204	1.59411		62.204	0.648275		82.204	1.2416		102.204	1.47991		122.204	1.54914		142.204	1.52422
		2.206	0.0338964		22.206	1.61423		42.206	1.6201		62.206	0.0020456		82.206	-0.0020074		102.206	0.0138502		122.206	1.52265		142.206	0.115427			2.206	1.66582		22.206	1.71272		42.206	1.59266		62.206	0.645501		82.206	1.24823		102.206	1.47748		122.206	1.55105		142.206	1.52514
		2.208	0.0568582		22.208	1.61438		42.208	1.62024		62.208	0.0020046		82.208	-0.0020622		102.208	0.0134058		122.208	1.52389		142.208	0.115314			2.208	1.66654		22.208	1.71271		42.208	1.59112		62.208	0.644347		82.208	1.25466		102.208	1.47603		122.208	1.55273		142.208	1.52265
		2.21	0.100458		22.21	1.61423		42.21	1.62037		62.21	0.00212		82.21	-0.0019636		102.21	0.0138398		122.21	1.52473		142.21	0.11541			2.21	1.66597		22.21	1.71265		42.21	1.58967		62.21	0.642198		82.21	1.26249		102.21	1.47377		122.21	1.5546		142.21	1.52084
		2.212	0.176714		22.212	1.6142		42.212	1.62035		62.212	0.0022106		82.212	-0.001851		102.212	0.0133944		122.212	1.52443		142.212	0.113952			2.212	1.66702		22.212	1.71276		42.212	1.58843		62.212	0.639717		82.212	1.26856		102.212	1.47149		122.212	1.55643		142.212	1.51707
		2.214	0.283699		22.214	1.6142		42.214	1.62019		62.214	0.0019994		82.214	-0.0019664		102.214	0.0137324		122.214	1.52455		142.214	0.113274			2.214	1.66821		22.214	1.71281		42.214	1.5869		62.214	0.635725		82.214	1.27509		102.214	1.46982		122.214	1.55806		142.214	1.5132
		2.216	0.49745		22.216	1.61404		42.216	1.62032		62.216	0.0020318		82.216	-0.0020374		102.216	0.0134936		122.216	1.52535		142.216	0.112752			2.216	1.6684		22.216	1.71283		42.216	1.58598		62.216	0.631634		82.216	1.28155		102.216	1.46758		122.216	1.55999		142.216	1.51089
		2.218	0.8077		22.218	1.61416		42.218	1.62014		62.218	0.001963		82.218	-0.0020264		102.218	0.0136472		122.218	1.52679		142.218	0.111154			2.218	1.66831		22.218	1.71302		42.218	1.58443		62.218	0.62718		82.218	1.28826		102.218	1.4659		122.218	1.56217		142.218	1.50899
		2.22	1.08664		22.22	1.61424		42.22	1.62011		62.22	0.001881		82.22	-0.0021038		102.22	0.013433		122.22	1.52619		142.22	0.110281			2.22	1.66852		22.22	1.71275		42.22	1.58346		62.22	0.623794		82.22	1.2947		102.22	1.46419		122.22	1.56456		142.22	1.5065
		2.222	1.3428		22.222	1.61416		42.222	1.62028		62.222	0.002068		82.222	-0.0020154		102.222	0.0136858		122.222	1.52676		142.222	0.108523			2.222	1.6703		22.222	1.71278		42.222	1.58167		62.222	0.621242		82.222	1.30061		102.222	1.46217		122.222	1.56738		142.222	1.50506
		2.224	1.51889		22.224	1.61432		42.224	1.62029		62.224	0.0020594		82.224	-0.0020154		102.224	0.0136118		122.224	1.52648		142.224	0.107776			2.224	1.67044		22.224	1.71282		42.224	1.58093		62.224	0.618522		82.224	1.30687		102.224	1.4599		122.224	1.57025		142.224	1.5031
		2.226	1.55805		22.226	1.61433		42.226	1.62019		62.226	0.0021224		82.226	-0.0020184		102.226	0.0137024		122.226	1.52659		142.226	0.106247			2.226	1.67023		22.226	1.71266		42.226	1.58082		62.226	0.615953		82.226	1.31279		102.226	1.45786		122.226	1.57176		142.226	1.50138
		2.228	1.56266		22.228	1.61419		42.228	1.62044		62.228	0.0023232		82.228	-0.0019826		102.228	0.0136748		122.228	1.52652		142.228	0.105635			2.228	1.67042		22.228	1.71292		42.228	1.57901		62.228	0.613403		82.228	1.31869		102.228	1.45566		122.228	1.57365		142.228	1.49954
		2.23	1.57567		22.23	1.61418		42.23	1.62016		62.23	0.00212		82.23	-0.0019302		102.23	0.0134768		122.23	1.52854		142.23	0.104792			2.23	1.67008		22.23	1.71283		42.23	1.57723		62.23	0.60987		82.23	1.32448		102.23	1.45348		122.23	1.57409		142.23	1.49819
		2.232	1.58628		22.232	1.61414		42.232	1.62032		62.232	0.0020126		82.232	-0.0020212		102.232	0.0139576		122.232	1.52833		142.232	0.103347			2.232	1.67194		22.232	1.71285		42.232	1.57612		62.232	0.606623		82.232	1.32996		102.232	1.45181		122.232	1.57438		142.232	1.49627
		2.234	1.59718		22.234	1.61397		42.234	1.62018		62.234	0.0020236		82.234	-0.0019826		102.234	0.0156628		122.234	1.52869		142.234	0.102705			2.234	1.67253		22.234	1.71308		42.234	1.57232		62.234	0.602523		82.234	1.33631		102.234	1.45043		122.234	1.57619		142.234	1.49544
		2.236	1.60252		22.236	1.61425		42.236	1.62012		62.236	0.0018724		82.236	-0.0022024		102.236	0.015369		122.236	1.52843		142.236	0.101099			2.236	1.67247		22.236	1.71296		42.236	1.57074		62.236	0.598756		82.236	1.34225		102.236	1.44911		122.236	1.57794		142.236	1.49316
		2.238	1.60855		22.238	1.6143		42.238	1.62019		62.238	0.0019746		82.238	-0.0022186		102.238	0.0156656		122.238	1.52932		142.238	0.100055			2.238	1.67239		22.238	1.71289		42.238	1.56921		62.238	0.595764		82.238	1.34765		102.238	1.44792		122.238	1.57903		142.238	1.49129
		2.24	1.60799		22.24	1.61425		42.24	1.6203		62.24	0.0021448		82.24	-0.0019988		102.24	0.015531		122.24	1.53089		142.24	0.0988412			2.24	1.67293		22.24	1.71287		42.24	1.56737		62.24	0.592797		82.24	1.3526		102.24	1.44636		122.24	1.58071		142.24	1.48864
		2.242	1.60984		22.242	1.61442		42.242	1.62022		62.242	0.0021252		82.242	-0.0019908		102.242	0.0156928		122.242	1.53045		142.242	0.097825			2.242	1.67459		22.242	1.71275		42.242	1.56647		62.242	0.590121		82.242	1.35839		102.242	1.44463		122.242	1.58225		142.242	1.48636
		2.244	1.60929		22.244	1.61428		42.244	1.62039		62.244	0.0022492		82.244	-0.0019168		102.244	0.0156326		122.244	1.53058		142.244	0.0962076			2.244	1.67444		22.244	1.7128		42.244	1.56496		62.244	0.588014		82.244	1.36354		102.244	1.44295		122.244	1.58401		142.244	1.48401
		2.246	1.611		22.246	1.61419		42.246	1.62023		62.246	0.002337		82.246	-0.0018452		102.246	0.0157066		122.246	1.53054		142.246	0.0954442			2.246	1.67438		22.246	1.71293		42.246	1.56364		62.246	0.584824		82.246	1.3688		102.246	1.44033		122.246	1.58592		142.246	1.48207
		2.248	1.61088		22.248	1.6142		42.248	1.6202		62.248	0.0019854		82.248	-0.0020016		102.248	0.0156684		122.248	1.53044		142.248	0.0936704			2.248	1.67429		22.248	1.71292		42.248	1.56244		62.248	0.581397		82.248	1.37394		102.248	1.43843		122.248	1.58706		142.248	1.48016
		2.25	1.61213		22.25	1.61412		42.25	1.62027		62.25	0.002304		82.25	-0.0020154		102.25	0.0156604		122.25	1.53033		142.25	0.0931868			2.25	1.67616		22.25	1.71131		42.25	1.56113		62.25	0.578265		82.25	1.37959		102.25	1.43636		122.25	1.589		142.25	1.47864
		2.252	1.61187		22.252	1.6143		42.252	1.62012		62.252	0.001203		82.252	-0.0020236		102.252	0.0155064		122.252	1.53058		142.252	0.0915122			2.252	1.67663		22.252	1.71089		42.252	1.55937		62.252	0.574597		82.252	1.38529		102.252	1.43428		122.252	1.59068		142.252	1.47647
		2.254	1.61228		22.254	1.61424		42.254	1.62022		62.254	-0.0002304		82.254	-0.0022462		102.254	0.0156874		122.254	1.53207		142.254	0.0910506			2.254	1.67653		22.254	1.71096		42.254	1.55785		62.254	0.570591		82.254	1.39057		102.254	1.43246		122.254	1.59264		142.254	1.47498
		2.256	1.61201		22.256	1.61417		42.256	1.62033		62.256	0.000203		82.256	-0.0020126		102.256	0.0156874		122.256	1.53282		142.256	0.0899496			2.256	1.67683		22.256	1.71077		42.256	1.55659		62.256	0.566423		82.256	1.39487		102.256	1.42994		122.256	1.59566		142.256	1.47276
		2.258	1.61238		22.258	1.61431		42.258	1.6202		62.258	-3.3e-05		82.258	-0.0020184		102.258	0.0157452		122.258	1.53251		142.258	0.088994			2.258	1.67813		22.258	1.71085		42.258	1.55504		62.258	0.563112		82.258	1.40018		102.258	1.4273		122.258	1.5983		142.258	1.47052
		2.26	1.61221		22.26	1.61433		42.26	1.62037		62.26	0.000258		82.26	-0.0019358		102.26	0.01583		122.26	1.5326		142.26	0.0880112			2.26	1.67841		22.26	1.71066		42.26	1.55347		62.26	0.559903		82.26	1.40434		102.26	1.4259		122.26	1.60093		142.26	1.46894
		2.262	1.61244		22.262	1.61412		42.262	1.62046		62.262	0.000176		82.262	-0.0018234		102.262	0.0156356		122.262	1.53238		142.262	0.0870828			2.262	1.67829		22.262	1.71092		42.262	1.55193		62.262	0.557015		82.262	1.40872		102.262	1.42393		122.262	1.60267		142.262	1.46706
		2.264	1.61209		22.264	1.61419		42.264	1.62032		62.264	0.0001206		82.264	-0.0019964		102.264	0.0155668		122.264	1.53386		142.264	0.0861244			2.264	1.67829		22.264	1.71084		42.264	1.55049		62.264	0.55421		82.264	1.41377		102.264	1.42177		122.264	1.60359		142.264	1.46488
		2.266	1.61238		22.266	1.61397		42.266	1.6203		62.266	-3e-05		82.266	-0.0021038		102.266	0.0155888		122.266	1.53454		142.266	0.085095			2.266	1.6784		22.266	1.71094		42.266	1.5494		62.266	0.550657		82.266	1.41804		102.266	1.41971		122.266	1.60464		142.266	1.46293
		2.268	1.61204		22.268	1.61415		42.268	1.62029		62.268	-7.1e-05		82.268	-0.0020594		102.268	0.0155612		122.268	1.53449		142.268	0.0839692			2.268	1.67836		22.268	1.71096		42.268	1.54919		62.268	0.546888		82.268	1.42317		102.268	1.41767		122.268	1.60476		142.268	1.46075
		2.27	1.61223		22.27	1.61416		42.27	1.62008		62.27	-0.0001206		82.27	-0.0021828		102.27	0.0156656		122.27	1.53463		142.27	0.0829282			2.27	1.67966		22.27	1.71087		42.27	1.54744		62.27	0.544454		82.27	1.42765		102.27	1.41569		122.27	1.60567		142.27	1.45863
		2.272	1.61215		22.272	1.61427		42.272	1.62029		62.272	-4.92e-05		82.272	-0.002076		102.272	0.0156574		122.272	1.53446		142.272	0.0828348			2.272	1.68088		22.272	1.71076		42.272	1.54583		62.272	0.542209		82.272	1.43141		102.272	1.41391		122.272	1.60624		142.272	1.45657
		2.274	1.61228		22.274	1.61436		42.274	1.62026		62.274	2.8e-06		82.274	-0.0019278		102.274	0.0156846		122.274	1.53589		142.274	0.081215			2.274	1.68029		22.274	1.71077		42.274	1.54374		62.274	0.538664		82.274	1.43652		102.274	1.41221		122.274	1.60699		142.274	1.45507
		2.276	1.61226		22.276	1.61427		42.276	1.62058		62.276	7.96e-05		82.276	-0.0020374		102.276	0.0158248		122.276	1.53657		142.276	0.0810666			2.276	1.6805		22.276	1.71052		42.276	1.54157		62.276	0.535771		82.276	1.44085		102.276	1.4098		122.276	1.60929		142.276	1.45358
		2.278	1.61242		22.278	1.61415		42.278	1.62		62.278	9.34e-05		82.278	-0.0018978		102.278	0.0157614		122.278	1.53635		142.278	0.0788722			2.278	1.68015		22.278	1.71068		42.278	1.53921		62.278	0.532741		82.278	1.44488		102.278	1.40735		122.278	1.61081		142.278	1.45202
		2.28	1.61213		22.28	1.61427		42.28	1.61828		62.28	2.18e-05		82.28	-0.0019468		102.28	0.0156108		122.28	1.53642		142.28	0.0782352			2.28	1.6803		22.28	1.71078		42.28	1.53738		62.28	0.529144		82.28	1.44908		102.28	1.40527		122.28	1.61211		142.28	1.45093
		2.282	1.61241		22.282	1.61413		42.282	1.61839		62.282	3.28e-05		82.282	-0.002106		102.282	0.0156136		122.282	1.53615		142.282	0.0761762			2.282	1.6818		22.282	1.71082		42.282	1.53627		62.282	0.526402		82.282	1.45312		102.282	1.40288		122.282	1.61423		142.282	1.44939
		2.284	1.61208		22.284	1.61412		42.284	1.61831		62.284	1.1e-05		82.284	-0.0019278		102.284	0.0154544		122.284	1.5364		142.284	0.0754238			2.284	1.68275		22.284	1.71092		42.284	1.53423		62.284	0.523665		82.284	1.45718		102.284	1.40091		122.284	1.61434		142.284	1.44786
		2.286	1.61206		22.286	1.6143		42.286	1.61818		62.286	-0.0001346		82.286	-0.0021038		102.286	0.015531		122.286	1.53629		142.286	0.0732952			2.286	1.68217		22.286	1.71095		42.286	1.53298		62.286	0.520379		82.286	1.46158		102.286	1.39911		122.286	1.61595		142.286	1.4459
		2.288	1.61218		22.288	1.61418		42.288	1.61822		62.288	-3.58e-05		82.288	-0.002079		102.288	0.0156022		122.288	1.53641		142.288	0.0725184			2.288	1.6832		22.288	1.7107		42.288	1.53136		62.288	0.517549		82.288	1.46555		102.288	1.39707		122.288	1.61632		142.288	1.44379
		2.29	1.61229		22.29	1.61425		42.29	1.61834		62.29	8.24e-05		82.29	-0.0019964		102.29	0.0155474		122.29	1.53817		142.29	0.0707774			2.29	1.68442		22.29	1.7108		42.29	1.52934		62.29	0.514085		82.29	1.46975		102.29	1.39494		122.29	1.61766		142.29	1.44183
		2.292	1.61228		22.292	1.6144		42.292	1.61833		62.292	-1.1e-05		82.292	-0.0020154		102.292	0.0157642		122.292	1.53861		142.292	0.0697064			2.292	1.68451		22.292	1.71064		42.292	1.52783		62.292	0.510299		82.292	1.47345		102.292	1.39272		122.292	1.61856		142.292	1.43973
		2.294	1.61231		22.294	1.61429		42.294	1.61843		62.294	4.38e-05		82.294	-0.0018948		102.294	0.015874		122.294	1.53824		142.294	0.0692974			2.294	1.68447		22.294	1.71074		42.294	1.52627		62.294	0.506669		82.294	1.47675		102.294	1.39059		122.294	1.61931		142.294	1.43782
		2.296	1.6122		22.296	1.61421		42.296	1.61825		62.296	0.000217		82.296	-0.001873		102.296	0.015597		122.296	1.53836		142.296	0.0678998			2.296	1.68455		22.296	1.71086		42.296	1.52482		62.296	0.503756		82.296	1.4813		102.296	1.38839		122.296	1.62105		142.296	1.43563
		2.298	1.61222		22.298	1.6141		42.298	1.61816		62.298	7.44e-05		82.298	-0.0019768		102.298	0.0157094		122.298	1.53862		142.298	0.0672298			2.298	1.68427		22.298	1.71073		42.298	1.52322		62.298	0.501295		82.298	1.48497		102.298	1.38635		122.298	1.62213		142.298	1.43361
		2.3	1.61217		22.3	1.61408		42.3	1.61816		62.3	0.0001454		82.3	-0.0019768		102.3	0.015627		122.3	1.54053		142.3	0.0660048			2.3	1.68469		22.3	1.71094		42.3	1.52145		62.3	0.498624		82.3	1.48847		102.3	1.38439		122.3	1.62393		142.3	1.43167
		2.302	1.61226		22.302	1.61424		42.302	1.618		62.302	-9.36e-05		82.302	-0.0021556		102.302	0.0154568		122.302	1.54023		142.302	0.0646482			2.302	1.68623		22.302	1.71092		42.302	1.5197		62.302	0.496374		82.302	1.49272		102.302	1.38232		122.302	1.62474		142.302	1.42937
		2.304	1.61264		22.304	1.61416		42.304	1.61817		62.304	-4.68e-05		82.304	-0.0021828		102.304	0.0156574		122.304	1.54051		142.304	0.0635252			2.304	1.68687		22.304	1.71079		42.304	1.51771		62.304	0.49378		82.304	1.4955		102.304	1.38013		122.304	1.6276		142.304	1.42694
		2.306	1.61286		22.306	1.6142		42.306	1.61804		62.306	9.34e-05		82.306	-0.0020212		102.306	0.015605		122.306	1.54031		142.306	0.0617462			2.306	1.68657		22.306	1.71079		42.306	1.51594		62.306	0.491126		82.306	1.49852		102.306	1.37762		122.306	1.62887		142.306	1.42481
		2.308	1.6136		22.308	1.61438		42.308	1.6195		62.308	-2.72e-05		82.308	-0.002087		102.308	0.0156628		122.308	1.54061		142.308	0.0615536			2.308	1.6866		22.308	1.71069		42.308	1.5144		62.308	0.488483		82.308	1.50143		102.308	1.37559		122.308	1.6305		142.308	1.42261
		2.31	1.61309		22.31	1.61432		42.31	1.62058		62.31	0.0001044		82.31	-0.0020236		102.31	0.01583		122.31	1.54037		142.31	0.0599748			2.31	1.68649		22.31	1.71068		42.31	1.51288		62.31	0.485697		82.31	1.50466		102.31	1.37364		122.31	1.63225		142.31	1.42094
		2.312	1.61194		22.312	1.61416		42.312	1.62019		62.312	0.0001402		82.312	-0.0017708		102.312	0.0155888		122.312	1.54058		142.312	0.059494			2.312	1.68648		22.312	1.71087		42.312	1.5115		62.312	0.482958		82.312	1.50725		102.312	1.37109		122.312	1.63213		142.312	1.41923
		2.314	1.61255		22.314	1.6142		42.314	1.6203		62.314	-2.48e-05		82.314	-0.0019798		102.314	0.015627		122.314	1.5402		142.314	0.058786			2.314	1.68629		22.314	1.71076		42.314	1.50996		62.314	0.479386		82.314	1.51014		102.314	1.36892		122.314	1.63304		142.314	1.417
		2.316	1.61397		22.316	1.61404		42.316	1.62013		62.316	0.0001264		82.316	-0.0019358		102.316	0.0155802		122.316	1.54171		142.316	0.0570694			2.316	1.68653		22.316	1.71082		42.316	1.50827		62.316	0.476075		82.316	1.51293		102.316	1.36709		122.316	1.63464		142.316	1.41505
		2.318	1.61424		22.318	1.6141		42.318	1.62028		62.318	-4.68e-05		82.318	-0.0020016		102.318	0.0154458		122.318	1.54248		142.318	0.0573468			2.318	1.68776		22.318	1.71093		42.318	1.5064		62.318	0.472852		82.318	1.51658		102.318	1.36478		122.318	1.63437		142.318	1.41288
		2.32	1.61403		22.32	1.61424		42.32	1.61996		62.32	-0.0001398		82.32	-0.0021118		102.32	0.015624		122.32	1.54227		142.32	0.0567566			2.32	1.689		22.32	1.71081		42.32	1.50498		62.32	0.470816		82.32	1.51984		102.32	1.3625		122.32	1.63601		142.32	1.41077
		2.322	1.61443		22.322	1.61412		42.322	1.62036		62.322	2.18e-05		82.322	-0.0021038		102.322	0.0156604		122.322	1.5426		142.322	0.0550924			2.322	1.68853		22.322	1.71082		42.322	1.50373		62.322	0.469124		82.322	1.52238		102.322	1.36043		122.322	1.63667		142.322	1.4086
		2.324	1.61415		22.324	1.61443		42.324	1.6202		62.324	6.58e-05		82.324	-0.0020456		102.324	0.0156736		122.324	1.5424		142.324	0.0552764			2.324	1.68877		22.324	1.71074		42.324	1.50188		62.324	0.467228		82.324	1.52601		102.324	1.35843		122.324	1.63784		142.324	1.40667
		2.326	1.61447		22.326	1.6143		42.326	1.62038		62.326	7.68e-05		82.326	-0.0019168		102.326	0.0158248		122.326	1.54316		142.326	0.0548396			2.326	1.68851		22.326	1.71063		42.326	1.50046		62.326	0.464942		82.326	1.52782		102.326	1.35599		122.326	1.63931		142.326	1.4044
		2.328	1.61434		22.328	1.61421		42.328	1.62043		62.328	0.0001454		82.328	-0.0018482		102.328	0.0157314		122.328	1.54447		142.328	0.0532088			2.328	1.6886		22.328	1.7107		42.328	1.49822		62.328	0.462082		82.328	1.53034		102.328	1.35361		122.328	1.64037		142.328	1.40213
		2.33	1.61456		22.33	1.61416		42.33	1.62037		62.33	0.0001016		82.33	-0.001933		102.33	0.015564		122.33	1.54428		142.33	0.0535246			2.33	1.68889		22.33	1.71073		42.33	1.4962		62.33	0.458518		82.33	1.53283		102.33	1.35111		122.33	1.64225		142.33	1.40018
		2.332	1.61366		22.332	1.61396		42.332	1.62019		62.332	-8.2e-06		82.332	-0.0019444		102.332	0.0156736		122.332	1.54426		142.332	0.0520882			2.332	1.69083		22.332	1.71078		42.332	1.49434		62.332	0.45607		82.332	1.53549		102.332	1.34905		122.332	1.64272		142.332	1.39838
		2.334	1.61208		22.334	1.61399		42.334	1.6202		62.334	4.14e-05		82.334	-0.0019278		102.334	0.015542		122.334	1.54437		142.334	0.0511412			2.334	1.69045		22.334	1.71089		42.334	1.49275		62.334	0.453034		82.334	1.53826		102.334	1.34722		122.334	1.64289		142.334	1.3964
		2.336	1.61211		22.336	1.61421		42.336	1.62011		62.336	-0.0001126		82.336	-0.0021748		102.336	0.0155778		122.336	1.54441		142.336	0.050847			2.336	1.69071		22.336	1.71082		42.336	1.49078		62.336	0.450396		82.336	1.54108		102.336	1.34494		122.336	1.64378		142.336	1.39412
		2.338	1.61222		22.338	1.61423		42.338	1.62027		62.338	-6.06e-05		82.338	-0.0020456		102.338	0.0156846		122.338	1.54517		142.338	0.0491172			2.338	1.69067		22.338	1.71075		42.338	1.48928		62.338	0.447682		82.338	1.54511		102.338	1.34256		122.338	1.64465		142.338	1.39195
		2.34	1.61223		22.34	1.61421		42.34	1.61866		62.34	2.18e-05		82.34	-0.0019358		102.34	0.0156928		122.34	1.54684		142.34	0.0492492			2.34	1.69072		22.34	1.71239		42.34	1.48741		62.34	0.444662		82.34	1.54895		102.34	1.34012		122.34	1.64607		142.34	1.38977
		2.342	1.61234		22.342	1.61447		42.342	1.61802		62.342	-1.1e-05		82.342	-0.0019908		102.342	0.0157752		122.342	1.54645		142.342	0.047442			2.342	1.69101		22.342	1.71265		42.342	1.48527		62.342	0.44145		82.342	1.55172		102.342	1.33752		122.342	1.64667		142.342	1.38763
		2.344	1.61229		22.344	1.61415		42.344	1.619		62.344	0.000132		82.344	-0.0019358		102.344	0.0158028		122.344	1.54661		142.344	0.0474534			2.344	1.69295		22.344	1.71258		42.344	1.4836		62.344	0.439717		82.344	1.55435		102.344	1.33557		122.344	1.64746		142.344	1.38575
		2.346	1.61363		22.346	1.61424		42.346	1.62035		62.346	0.0001372		82.346	-0.0018892		102.346	0.0157562		122.346	1.54647		142.346	0.0459456			2.346	1.69237		22.346	1.71286		42.346	1.48191		62.346	0.438818		82.346	1.55578		102.346	1.33328		122.346	1.64883		142.346	1.38365
		2.348	1.61446		22.348	1.61419		42.348	1.62021		62.348	2.8e-06		82.348	-0.0020294		102.348	0.0155582		122.348	1.54644		142.348	0.0452948			2.348	1.6926		22.348	1.71265		42.348	1.48008		62.348	0.436634		82.348	1.55586		102.348	1.33102		122.348	1.64867		142.348	1.3817
		2.35	1.61408		22.35	1.61409		42.35	1.6203		62.35	-4.68e-05		82.35	-0.0019744		102.35	0.0137982		122.35	1.54642		142.35	0.0442786			2.35	1.69269		22.35	1.71295		42.35	1.47841		62.35	0.434595		82.35	1.55764		102.35	1.3288		122.35	1.65072		142.35	1.37921
		2.352	1.61413		22.352	1.61416		42.352	1.62009		62.352	-9.06e-05		82.352	-0.0020952		102.352	0.0135346		122.352	1.54651		142.352	0.0430542			2.352	1.69262		22.352	1.71283		42.352	1.47666		62.352	0.431787		82.352	1.55933		102.352	1.32635		122.352	1.65065		142.352	1.37682
		2.354	1.61417		22.354	1.61431		42.354	1.6201		62.354	-6.88e-05		82.354	-0.0021996		102.354	0.0137792		122.354	1.5466		142.354	0.0421204			2.354	1.6927		22.354	1.71281		42.354	1.4752		62.354	0.428507		82.354	1.56196		102.354	1.32455		122.354	1.65249		142.354	1.37492
		2.356	1.61419		22.356	1.61414		42.356	1.62019		62.356	8e-06		82.356	-0.0019936		102.356	0.0136886		122.356	1.54666		142.356	0.0410304			2.356	1.69279		22.356	1.71268		42.356	1.47356		62.356	0.425445		82.356	1.56407		102.356	1.32242		122.356	1.65335		142.356	1.37275
		2.358	1.61423		22.358	1.61434		42.358	1.62024		62.358	-6.06e-05		82.358	-0.0020154		102.358	0.0137654		122.358	1.54695		142.358	0.0406514			2.358	1.69344		22.358	1.71276		42.358	1.47197		62.358	0.422797		82.358	1.56627		102.358	1.31972		122.358	1.65529		142.358	1.37011
		2.36	1.61404		22.36	1.61429		42.36	1.62038		62.36	0.0001592		82.36	-0.0019716		102.36	0.0137902		122.36	1.54844		142.36	0.0390178			2.36	1.69491		22.36	1.71264		42.36	1.47056		62.36	0.420272		82.36	1.56864		102.36	1.31793		122.36	1.65698		142.36	1.36824
		2.362	1.61213		22.362	1.61421		42.362	1.62031		62.362	0.0001182		82.362	-0.0018176		102.362	0.0137024		122.362	1.54855		142.362	0.0388308			2.362	1.69445		22.362	1.7129		42.362	1.46836		62.362	0.417376		82.362	1.57156		102.362	1.31515		122.362	1.65887		142.362	1.36623
		2.364	1.61235		22.364	1.61411		42.364	1.62019		62.364	1.96e-05		82.364	-0.0020074		102.364	0.013631		122.364	1.54849		142.364	0.0369992			2.364	1.69456		22.364	1.71284		42.364	1.46631		62.364	0.414648		82.364	1.57565		102.364	1.31266		122.364	1.66033		142.364	1.36419
		2.366	1.612		22.366	1.61404		42.366	1.62026		62.366	7.14e-05		82.366	-0.0019908		102.366	0.013617		122.366	1.54837		142.366	0.0367436			2.366	1.69451		22.366	1.71293		42.366	1.46487		62.366	0.411755		82.366	1.57784		102.366	1.31047		122.366	1.66024		142.366	1.36231
		2.368	1.61282		22.368	1.61413		42.368	1.62019		62.368	1.66e-05		82.368	-0.0020016		102.368	0.013414		122.368	1.54842		142.368	0.0349618			2.368	1.69468		22.368	1.71304		42.368	1.46265		62.368	0.409581		82.368	1.58029		102.368	1.30798		122.368	1.66053		142.368	1.36022
		2.37	1.61429		22.37	1.61413		42.37	1.62006		62.37	-0.0001454		82.37	-0.002161		102.37	0.0135404		122.37	1.54884		142.37	0.0354366			2.37	1.69457		22.37	1.7131		42.37	1.4609		62.37	0.408361		82.37	1.58235		102.37	1.30614		122.37	1.65992		142.37	1.35808
		2.372	1.61429		22.372	1.6143		42.372	1.62032		62.372	-8.2e-06		82.372	-0.0020264		102.372	0.0136252		122.372	1.55058		142.372	0.0329848			2.372	1.69504		22.372	1.71271		42.372	1.45912		62.372	0.40715		82.372	1.58176		102.372	1.30369		122.372	1.66024		142.372	1.35611
		2.374	1.6142		22.374	1.61429		42.374	1.62027		62.374	1.66e-05		82.374	-0.0019496		102.374	0.0136418		122.374	1.55087		142.374	0.0339018			2.374	1.69455		22.374	1.71287		42.374	1.45698		62.374	0.405452		82.374	1.58305		102.374	1.30122		122.374	1.66066		142.374	1.3535
		2.376	1.61429		22.376	1.61435		42.376	1.62034		62.376	0.0001402		82.376	-0.0020184		102.376	0.0137764		122.376	1.55059		142.376	0.0323996			2.376	1.69553		22.376	1.71267		42.376	1.45547		62.376	0.403452		82.376	1.58442		102.376	1.29939		122.376	1.66106		142.376	1.35119
		2.378	1.61446		22.378	1.61418		42.378	1.6204		62.378	0.0002088		82.378	-0.0018452		102.378	0.013812		122.378	1.55059		142.378	0.0315814			2.378	1.69687		22.378	1.71105		42.378	1.45346		62.378	0.4011		82.378	1.586		102.378	1.2972		122.378	1.66274		142.378	1.34947
		2.38	1.61418		22.38	1.61427		42.38	1.62033		62.38	4.66e-05		82.38	-0.0018862		102.38	0.0135456		122.38	1.55055		142.38	0.0314828			2.38	1.69641		22.38	1.71073		42.38	1.45126		62.38	0.397259		82.38	1.58775		102.38	1.29495		122.38	1.66278		142.38	1.34722
		2.382	1.6143		22.382	1.61418		42.382	1.62024		62.382	3.58e-05		82.382	-0.0020046		102.382	0.0136968		122.382	1.55035		142.382	0.029934			2.382	1.69658		22.382	1.71086		42.382	1.44979		62.382	0.394731		82.382	1.58934		102.382	1.29255		122.382	1.66477		142.382	1.34543
		2.384	1.61419		22.384	1.61411		42.384	1.62018		62.384	7.96e-05		82.384	-0.0020294		102.384	0.0135732		122.384	1.55052		142.384	0.0293628			2.384	1.69658		22.384	1.7109		42.384	1.44803		62.384	0.391637		82.384	1.591		102.384	1.29031		122.384	1.66557		142.384	1.34313
		2.386	1.61407		22.386	1.61417		42.386	1.62009		62.386	-0.0001154		82.386	-0.0021696		102.386	0.0135536		122.386	1.55056		142.386	0.028687			2.386	1.69656		22.386	1.71098		42.386	1.4458		62.386	0.389002		82.386	1.59265		102.386	1.28752		122.386	1.66835		142.386	1.34047
		2.388	1.61429		22.388	1.61414		42.388	1.62032		62.388	-5.78e-05		82.388	-0.0020814		102.388	0.0136828		122.388	1.55062		142.388	0.026979			2.388	1.69672		22.388	1.71071		42.388	1.44403		62.388	0.386194		82.388	1.59441		102.388	1.28502		122.388	1.66879		142.388	1.33814
		2.39	1.61425		22.39	1.61431		42.39	1.62035		62.39	4.14e-05		82.39	-0.0020484		102.39	0.013691		122.39	1.55085		142.39	0.0275698			2.39	1.69677		22.39	1.71084		42.39	1.44231		62.39	0.382842		82.39	1.59588		102.39	1.28284		122.39	1.66878		142.39	1.3359
		2.392	1.61437		22.392	1.61436		42.392	1.6203		62.392	1.66e-05		82.392	-0.0019302		102.392	0.0137268		122.392	1.55065		142.392	0.0270892			2.392	1.69666		22.392	1.71039		42.392	1.44043		62.392	0.38021		82.392	1.59796		102.392	1.28062		122.392	1.67044		142.392	1.3333
		2.394	1.61442		22.394	1.6142		42.394	1.6203		62.394	0.0001372		82.394	-0.0019606		102.394	0.0137348		122.394	1.55227		142.394	0.0257412			2.394	1.69847		22.394	1.71203		42.394	1.43904		62.394	0.377732		82.394	1.60125		102.394	1.27815		122.394	1.66909		142.394	1.33148
		2.396	1.61429		22.396	1.61424		42.396	1.62052		62.396	5.76e-05		82.396	-0.0018838		102.396	0.0137244		122.396	1.55268		142.396	0.0250106			2.396	1.6985		22.396	1.71287		42.396	1.43693		62.396	0.377267		82.396	1.60378		102.396	1.2758		122.396	1.66976		142.396	1.3294
		2.398	1.61436		22.398	1.61417		42.398	1.61969		62.398	4.38e-05		82.398	-0.0019884		102.398	0.0136828		122.398	1.5524		142.398	0.0245738			2.398	1.6984		22.398	1.71271		42.398	1.43439		62.398	0.376138		82.398	1.60632		102.398	1.27368		122.398	1.67094		142.398	1.32846
		2.4	1.61419		22.4	1.61401		42.4	1.6181		62.4	1.96e-05		82.4	-0.0020732		102.4	0.0135894		122.4	1.55249		142.4	0.0215888			2.4	1.6986		22.4	1.71296		42.4	1.43215		62.4	0.374306		82.4	1.60838		102.4	1.27152		122.4	1.67045		142.4	1.33042
		2.402	1.61408		22.402	1.61419		42.402	1.61817		62.402	-0.0001074		82.402	-0.0020922		102.402	0.0137406		122.402	1.55257		142.402	0.0200596			2.402	1.69854		22.402	1.71272		42.402	1.43007		62.402	0.372107		82.402	1.60815		102.402	1.26908		122.402	1.67093		142.402	1.33388
		2.404	1.61416		22.404	1.61415		42.404	1.61972		62.404	-7.1e-05		82.404	-0.0022406		102.404	0.0136442		122.404	1.55257		142.404	0.0175552			2.404	1.69873		22.404	1.71275		42.404	1.42818		62.404	0.368752		82.404	1.60857		102.404	1.26692		122.404	1.67048		142.404	1.3384
		2.406	1.61428		22.406	1.6142		42.406	1.62054		62.406	7.68e-05		82.406	-0.002098		102.406	0.0138808		122.406	1.5527		142.406	0.0141254			2.406	1.69856		22.406	1.71267		42.406	1.42649		62.406	0.366252		82.406	1.61015		102.406	1.26439		122.406	1.67214		142.406	1.34328
		2.408	1.6143		22.408	1.61436		42.408	1.62013		62.408	-5.2e-06		82.408	-0.0019716		102.408	0.0126834		122.408	1.55278		142.408	0.011654			2.408	1.69947		22.408	1.71273		42.408	1.42464		62.408	0.363725		82.408	1.61181		102.408	1.26186		122.408	1.67277		142.408	1.3479
		2.41	1.61443		22.41	1.61423		42.41	1.62049		62.41	0.0001016		82.41	-0.0020154		102.41	0.0117112		122.41	1.55259		142.41	0.0150976			2.41	1.70072		22.41	1.71265		42.41	1.42263		62.41	0.361875		82.41	1.61301		102.41	1.25937		122.41	1.67239		142.41	1.35153
		2.412	1.61435		22.412	1.61411		42.412	1.62031		62.412	0.000165		82.412	-0.0018234		102.412	0.0119038		122.412	1.55439		142.412	0.0300194			2.412	1.70047		22.412	1.71283		42.412	1.42051		62.412	0.359246		82.412	1.61437		102.412	1.25703		122.412	1.67357		142.412	1.35487
		2.414	1.61427		22.414	1.61421		42.414	1.6203		62.414	-1.38e-05		82.414	-0.0019744		102.414	0.0116702		122.414	1.55463		142.414	0.065505			2.414	1.70046		22.414	1.71281		42.414	1.4187		62.414	0.356913		82.414	1.61553		102.414	1.25434		122.414	1.6749		142.414	1.35762
		2.416	1.61423		22.416	1.61398		42.416	1.62018		62.416	2.76e-05		82.416	-0.002128		102.416	0.0118404		122.416	1.5545		142.416	0.123662			2.416	1.70051		22.416	1.71291		42.416	1.41704		62.416	0.353853		82.416	1.61703		102.416	1.25194		122.416	1.67453		142.416	1.36041
		2.418	1.61414		22.418	1.61422		42.418	1.62025		62.418	-2.2e-05		82.418	-0.0020264		102.418	0.0114064		122.418	1.55469		142.418	0.214611			2.418	1.70056		22.418	1.713		42.418	1.41526		62.418	0.351138		82.418	1.61829		102.418	1.25038		122.418	1.67485		142.418	1.36322
		2.42	1.6141		22.42	1.61429		42.42	1.62007		62.42	-0.0001126		82.42	-0.0021718		102.42	0.0117226		122.42	1.55454		142.42	0.36183			2.42	1.70058		22.42	1.7129		42.42	1.4131		62.42	0.348198		82.42	1.61987		102.42	1.24858		122.42	1.67598		142.42	1.36625
		2.422	1.61426		22.422	1.61421		42.422	1.62033		62.422	4.66e-05		82.422	-0.0020016		102.422	0.0116262		122.422	1.55468		142.422	0.54458			2.422	1.7008		22.422	1.71275		42.422	1.41147		62.422	0.346868		82.422	1.62137		102.422	1.24675		122.422	1.67694		142.422	1.36936
		2.424	1.61424		22.424	1.6143		42.424	1.62015		62.424	8.54e-05		82.424	-0.0019936		102.424	0.0118732		122.424	1.55479		142.424	0.735237			2.424	1.7007		22.424	1.71282		42.424	1.40966		62.424	0.345434		82.424	1.62273		102.424	1.24491		122.424	1.67641		142.424	1.37224
		2.426	1.61439		22.426	1.61437		42.426	1.62031		62.426	7.44e-05		82.426	-0.0020102		102.426	0.0106846		122.426	1.5547		142.426	0.938474			2.426	1.70236		22.426	1.71257		42.426	1.40776		62.426	0.345088		82.426	1.62391		102.426	1.24275		122.426	1.67693		142.426	1.37536
		2.428	1.61444		22.428	1.61416		42.428	1.62039		62.428	0.000165		82.428	-0.0018314		102.428	0.0096932		122.428	1.55463		142.428	1.09949			2.428	1.70269		22.428	1.71284		42.428	1.4062		62.428	0.343456		82.428	1.6252		102.428	1.23991		122.428	1.67834		142.428	1.37867
		2.43	1.61423		22.43	1.61417		42.43	1.6203		62.43	0.000214		82.43	-0.001955		102.43	0.0098796		122.43	1.55458		142.43	1.19943			2.43	1.70248		22.43	1.7128		42.43	1.4035		62.43	0.341983		82.43	1.62635		102.43	1.2372		122.43	1.67873		142.43	1.3818
		2.432	1.61434		22.432	1.61407		42.432	1.62017		62.432	5.48e-05		82.432	-0.001955		102.432	0.009696		122.432	1.55574		142.432	1.26998			2.432	1.70258		22.432	1.71278		42.432	1.4011		62.432	0.338546		82.432	1.62764		102.432	1.2344		122.432	1.6796		142.432	1.3851
		2.434	1.61421		22.434	1.61407		42.434	1.62021		62.434	4.38e-05		82.434	-0.0019606		102.434	0.0096626		122.434	1.5569		142.434	1.30426			2.434	1.70255		22.434	1.71293		42.434	1.39897		62.434	0.335579		82.434	1.62895		102.434	1.23127		122.434	1.68103		142.434	1.38836
		2.436	1.61419		22.436	1.61427		42.436	1.62008		62.436	-6.58e-05		82.436	-0.0019416		102.436	0.0097618		122.436	1.55661		142.436	1.31527			2.436	1.70266		22.436	1.71285		42.436	1.39692		62.436	0.333175		82.436	1.6309		102.436	1.22864		122.436	1.68093		142.436	1.39076
		2.438	1.61431		22.438	1.61426		42.438	1.6203		62.438	4.38e-05		82.438	-0.002106		102.438	0.0098114		122.438	1.55691		142.438	1.32484			2.438	1.70273		22.438	1.71282		42.438	1.39493		62.438	0.331271		82.438	1.63284		102.438	1.22567		122.438	1.68304		142.438	1.39374
		2.44	1.61424		22.44	1.61425		42.44	1.62027		62.44	0.00011		82.44	-0.0019964		102.44	0.0097948		122.44	1.55677		142.44	1.33304			2.44	1.70286		22.44	1.71274		42.44	1.39314		62.44	0.32918		82.44	1.63597		102.44	1.22272		122.44	1.68243		142.44	1.39545
		2.442	1.61438		22.442	1.61437		42.442	1.62033		62.442	9.86e-05		82.442	-0.0020402		102.442	0.0087676		122.442	1.55685		142.442	1.33924			2.442	1.70254		22.442	1.71265		42.442	1.39168		62.442	0.327292		82.442	1.63948		102.442	1.21972		122.442	1.68423		142.442	1.39731
		2.444	1.61448		22.444	1.61422		42.444	1.62038		62.444	0.0001892		82.444	-0.001873		102.444	0.0076308		122.444	1.55668		142.444	1.34355			2.444	1.7032		22.444	1.71271		42.444	1.39073		62.444	0.325014		82.444	1.64012		102.444	1.21634		122.444	1.68481		142.444	1.39891
		2.446	1.61432		22.446	1.61416		42.446	1.62034		62.446	7.68e-05		82.446	-0.0019058		102.446	0.007856		122.446	1.55695		142.446	1.34689			2.446	1.70435		22.446	1.71281		42.446	1.38869		62.446	0.322393		82.446	1.64084		102.446	1.21338		122.446	1.6846		142.446	1.40056
		2.448	1.61425		22.448	1.61419		42.448	1.62016		62.448	1.38e-05		82.448	-0.0019444		102.448	0.0076142		122.448	1.55656		142.448	1.3489			2.448	1.70435		22.448	1.71272		42.448	1.38748		62.448	0.319975		82.448	1.64226		102.448	1.21075		122.448	1.68593		142.448	1.40224
		2.45	1.6142		22.45	1.61403		42.45	1.62027		62.45	4.14e-05		82.45	-0.0020102		102.45	0.0077162		122.45	1.55677		142.45	1.35054			2.45	1.70452		22.45	1.71295		42.45	1.3864		62.45	0.317527		82.45	1.63989		102.45	1.20799		122.45	1.68696		142.45	1.40468
		2.452	1.61406		22.452	1.61417		42.452	1.62017		62.452	-0.0001292		82.452	-0.0021008		102.452	0.0075894		122.452	1.55674		142.452	1.35219			2.452	1.70439		22.452	1.71301		42.452	1.38399		62.452	0.315156		82.452	1.64127		102.452	1.20515		122.452	1.6861		142.452	1.40621
		2.454	1.61422		22.454	1.61421		42.454	1.62027		62.454	-7.1e-05		82.454	-0.0021914		102.454	0.0078778		122.454	1.55679		142.454	1.35214			2.454	1.70449		22.454	1.71283		42.454	1.38239		62.454	0.31334		82.454	1.64248		102.454	1.20252		122.454	1.68705		142.454	1.40796
		2.456	1.61426		22.456	1.61424		42.456	1.6203		62.456	-2.72e-05		82.456	-0.0019526		102.456	0.0075264		122.456	1.55688		142.456	1.35415			2.456	1.7046		22.456	1.71292		42.456	1.38015		62.456	0.313494		82.456	1.64325		102.456	1.19936		122.456	1.68766		142.456	1.40943
		2.458	1.61425		22.458	1.61438		42.458	1.62042		62.458	2.18e-05		82.458	-0.002079		102.458	0.0079546		122.458	1.55691		142.458	1.35472			2.458	1.70446		22.458	1.71281		42.458	1.37769		62.458	0.312148		82.458	1.64456		102.458	1.19626		122.458	1.68941		142.458	1.41149
		2.46	1.61448		22.46	1.61424		42.46	1.62036		62.46	0.000162		82.46	-0.0021008		102.46	0.0066672		122.46	1.55668		142.46	1.35583			2.46	1.70444		22.46	1.71283		42.46	1.37582		62.46	0.311241		82.46	1.64483		102.46	1.19312		122.46	1.68864		142.46	1.41342
		2.462	1.61435		22.462	1.61416		42.462	1.62055		62.462	0.0001868		82.462	-0.0023202		102.462	0.005835		122.462	1.55682		142.462	1.3573			2.462	1.70434		22.462	1.71288		42.462	1.37375		62.462	0.309787		82.462	1.6463		102.462	1.19001		122.462	1.68894		142.462	1.41594
		2.464	1.6142		22.464	1.61413		42.464	1.61938		62.464	7.68e-05		82.464	-0.002922		102.464	0.0059776		122.464	1.55836		142.464	1.35647			2.464	1.70424		22.464	1.71307		42.464	1.37139		62.464	0.307243		82.464	1.6469		102.464	1.18693		122.464	1.68891		142.464	1.41836
		2.466	1.61431		22.466	1.61411		42.466	1.61803		62.466	-4.4e-05		82.466	-0.0034408		102.466	0.0059476		122.466	1.55871		142.466	1.35741			2.466	1.70438		22.466	1.71253		42.466	1.36901		62.466	0.305831		82.466	1.64863		102.466	1.18493		122.466	1.68906		142.466	1.4203
		2.468	1.61422		22.468	1.61415		42.468	1.61828		62.468	2.76e-05		82.468	-0.0045088		102.468	0.0058818		122.468	1.55858		142.468	1.35887			2.468	1.70443		22.468	1.71106		42.468	1.36608		62.468	0.303888		82.468	1.64954		102.468	1.1829		122.468	1.68917		142.468	1.42253
		2.47	1.61421		22.47	1.61417		42.47	1.61805		62.47	-0.0001454		82.47	-0.0055856		102.47	0.0058738		122.47	1.55892		142.47	1.35863			2.47	1.70444		22.47	1.71094		42.47	1.36429		62.47	0.302498		82.47	1.65103		102.47	1.18094		122.47	1.68904		142.47	1.42435
		2.472	1.61442		22.472	1.61419		42.472	1.61834		62.472	-1.68e-05		82.472	-0.004899		102.472	0.0060768		122.472	1.55876		142.472	1.35979			2.472	1.70467		22.472	1.7093		42.472	1.36271		62.472	0.300767		82.472	1.65175		102.472	1.17879		122.472	1.68969		142.472	1.42685
		2.474	1.61424		22.474	1.61438		42.474	1.61981		62.474	3.86e-05		82.474	-0.0025482		102.474	0.0058212		122.474	1.55903		142.474	1.36132			2.474	1.70618		22.474	1.70797		42.474	1.36094		62.474	0.299231		82.474	1.6529		102.474	1.17573		122.474	1.69121		142.474	1.42934
		2.476	1.61442		22.476	1.61428		42.476	1.62058		62.476	7.14e-05		82.476	0.0007554		102.476	0.0062222		122.476	1.55872		142.476	1.3606			2.476	1.7065		22.476	1.70624		42.476	1.35944		62.476	0.297514		82.476	1.65424		102.476	1.17306		122.476	1.69083		142.476	1.43171
		2.478	1.61443		22.478	1.61421		42.478	1.62029		62.478	0.0002278		82.478	0.0079136		102.478	0.0052806		122.478	1.5588		142.478	1.36241			2.478	1.70638		22.478	1.70648		42.478	1.3577		62.478	0.296006		82.478	1.65434		102.478	1.16857		122.478	1.69093		142.478	1.43424
		2.48	1.61282		22.48	1.61418		42.48	1.62046		62.48	0.0001016		82.48	0.0259358		102.48	0.0037866		122.48	1.55873		142.48	1.3631			2.48	1.70633		22.48	1.70636		42.48	1.35532		62.48	0.293931		82.48	1.65568		102.48	1.16522		122.48	1.69231		142.48	1.43659
		2.482	1.61211		22.482	1.61404		42.482	1.62001		62.482	-4.68e-05		82.482	0.0543862		102.482	0.0040036		122.482	1.55859		142.482	1.36296			2.482	1.70625		22.482	1.707		42.482	1.35338		62.482	0.292854		82.482	1.65669		102.482	1.16148		122.482	1.69347		142.482	1.43948
		2.484	1.61241		22.484	1.61405		42.484	1.62027		62.484	5.6e-06		82.484	0.112705		102.484	0.0038552		122.484	1.55872		142.484	1.3631			2.484	1.7065		22.484	1.70918		42.484	1.35113		62.484	0.290958		82.484	1.65718		102.484	1.15856		122.484	1.6947		142.484	1.44164
		2.486	1.61193		22.486	1.61422		42.486	1.61987		62.486	-0.0001536		82.486	0.200774		102.486	0.003965		122.486	1.55877		142.486	1.36474			2.486	1.7063		22.486	1.71182		42.486	1.34866		62.486	0.288848		82.486	1.65918		102.486	1.15664		122.486	1.69533		142.486	1.44401
		2.488	1.61352		22.488	1.61411		42.488	1.61847		62.488	-1.68e-05		82.488	0.380231		102.488	0.003973		122.488	1.55931		142.488	1.36478			2.488	1.70668		22.488	1.71421		42.488	1.34662		62.488	0.287516		82.488	1.66012		102.488	1.15503		122.488	1.69487		142.488	1.44594
		2.49	1.6143		22.49	1.61428		42.49	1.61822		62.49	-8.54e-05		82.49	0.694643		102.49	0.0040612		122.49	1.56098		142.49	1.36509			2.49	1.70643		22.49	1.71654		42.49	1.34468		62.49	0.285213		82.49	1.6632		102.49	1.15253		122.49	1.69508		142.49	1.44798
		2.492	1.61441		22.492	1.61443		42.492	1.61837		62.492	-5.2e-06		82.492	0.998026		102.492	0.003976		122.492	1.5607		142.492	1.3667			2.492	1.7065		22.492	1.71863		42.492	1.34213		62.492	0.283111		82.492	1.66443		102.492	1.15014		122.492	1.69491		142.492	1.44998
		2.494	1.61362		22.494	1.61427		42.494	1.62008		62.494	0.0002198		82.494	1.27339		102.494	0.0042286		122.494	1.56091		142.494	1.36673			2.494	1.70652		22.494	1.71848		42.494	1.34095		62.494	0.281872		82.494	1.66584		102.494	1.14711		122.494	1.69508		142.494	1.45254
		2.496	1.61194		22.496	1.61414		42.496	1.62052		62.496	0.000176		82.496	1.48748		102.496	0.0027566		122.496	1.56085		142.496	1.36724			2.496	1.70717		22.496	1.7186		42.496	1.3387		62.496	0.280023		82.496	1.66755		102.496	1.14465		122.496	1.69499		142.496	1.45491
		2.498	1.61232		22.498	1.61421		42.498	1.62006		62.498	-8.2e-06		82.498	1.55153		102.498	0.0017404		122.498	1.56094		142.498	1.36864			2.498	1.70784		22.498	1.71702		42.498	1.3366		62.498	0.278512		82.498	1.66879		102.498	1.14451		122.498	1.69547		142.498	1.45719
		2.5	1.6121		22.5	1.61399		42.5	1.62034		62.5	8e-06		82.5	1.55406		102.5	0.0019742		122.5	1.56115		142.5	1.36901			2.5	1.7086		22.5	1.7164		42.5	1.33454		62.5	0.279608		82.5	1.66818		102.5	1.14584		122.5	1.69513		142.5	1.46001
		2.502	1.61372		22.502	1.61425		42.502	1.61991		62.502	-0.0001784		82.502	1.5705		102.502	0.0016966		122.502	1.56141		142.502	1.37086			2.502	1.70836		22.502	1.71486		42.502	1.33226		62.502	0.28129		82.502	1.66969		102.502	1.15001		122.502	1.69657		142.502	1.46233
		2.504	1.61439		22.504	1.61424		42.504	1.62023		62.504	-0.000198		82.504	1.58024		102.504	0.0020618		122.504	1.5604		142.504	1.37201			2.504	1.70864		22.504	1.71509		42.504	1.33029		62.504	0.285348		82.504	1.6708		102.504	1.15511		122.504	1.69586		142.504	1.46458
		2.506	1.6143		22.506	1.61426		42.506	1.62019		62.506	-1.38e-05		82.506	1.5939		102.506	0.0019684		122.506	1.56025		142.506	1.37365			2.506	1.70858		22.506	1.71508		42.506	1.3283		62.506	0.290912		82.506	1.67051		102.506	1.16127		122.506	1.69358		142.506	1.46716
		2.508	1.6142		22.508	1.61434		42.508	1.6204		62.508	-2.72e-05		82.508	1.59987		102.508	0.0021034		122.508	1.55804		142.508	1.37484			2.508	1.70839		22.508	1.71512		42.508	1.32618		62.508	0.296195		82.508	1.67077		102.508	1.16621		122.508	1.69324		142.508	1.46927
		2.51	1.61461		22.51	1.61422		42.51	1.62028		62.51	7.68e-05		82.51	1.60649		102.51	0.0021524		122.51	1.55459		142.51	1.37652			2.51	1.70841		22.51	1.71509		42.51	1.32432		62.51	0.301759		82.51	1.67057		102.51	1.17113		122.51	1.6917		142.51	1.47169
		2.512	1.61357		22.512	1.6142		42.512	1.62049		62.512	0.0001868		82.512	1.60645		102.512	0.0020758		122.512	1.55176		142.512	1.37827			2.512	1.70845		22.512	1.7154		42.512	1.32187		62.512	0.307246		82.512	1.67124		102.512	1.17608		122.512	1.69032		142.512	1.47354
		2.514	1.61201		22.514	1.61426		42.514	1.62018		62.514	6.86e-05		82.514	1.6085		102.514	0.0018916		122.514	1.55295		142.514	1.37929			2.514	1.70827		22.514	1.71395		42.514	1.31907		62.514	0.312183		82.514	1.67277		102.514	1.18077		122.514	1.68922		142.514	1.47602
		2.516	1.61236		22.516	1.61406		42.516	1.62036		62.516	5.76e-05		82.516	1.60772		102.516	0.001966		122.516	1.5504		142.516	1.3808			2.516	1.70843		22.516	1.71262		42.516	1.31673		62.516	0.316752		82.516	1.67255		102.516	1.18474		122.516	1.68959		142.516	1.4783
		2.518	1.61198		22.518	1.61414		42.518	1.62013		62.518	0		82.518	1.61013		102.518	0.000453		122.518	1.54534		142.518	1.38203			2.518	1.7084		22.518	1.711		42.518	1.31463		62.518	0.321833		82.518	1.67321		102.518	1.18907		122.518	1.68946		142.518	1.48058
		2.52	1.61223		22.52	1.61414		42.52	1.62021		62.52	-0.0001292		82.52	1.60926		102.52	-0.0002556		122.52	1.53318		142.52	1.38334			2.52	1.71007		22.52	1.70837		42.52	1.31224		62.52	0.325904		82.52	1.67491		102.52	1.19309		122.52	1.68981		142.52	1.48223
		2.522	1.61219		22.522	1.61415		42.522	1.6202		62.522	0.0001016		82.522	1.61139		102.522	8.2e-05		122.522	1.50767		142.522	1.38485			2.522	1.71073		22.522	1.70668		42.522	1.31043		62.522	0.331336		82.522	1.67454		102.522	1.19725		122.522	1.68826		142.522	1.48465
		2.524	1.6124		22.524	1.61418		42.524	1.62028		62.524	7.14e-05		82.524	1.61066		102.524	-7.14e-05		122.524	1.45732		142.524	1.38624			2.524	1.71034		22.524	1.70419		42.524	1.30819		62.524	0.336461		82.524	1.6751		102.524	1.20127		122.524	1.68737		142.524	1.48808
		2.526	1.61225		22.526	1.61436		42.526	1.62028		62.526	0.0001072		82.526	1.61145		102.526	0.0002332		122.526	1.21318		142.526	1.38777			2.526	1.71052		22.526	1.7031		42.526	1.30576		62.526	0.340678		82.526	1.67672		102.526	1.20646		122.526	1.68717		142.526	1.49023
		2.528	1.61244		22.528	1.61419		42.528	1.62055		62.528	0.0002994		82.528	1.61117		102.528	8.5e-05		122.528	0.892836		142.528	1.38897			2.528	1.71032		22.528	1.70232		42.528	1.3039		62.528	0.346008		82.528	1.67625		102.528	1.2105		122.528	1.68498		142.528	1.49225
		2.53	1.61204		22.53	1.61416		42.53	1.6202		62.53	7.44e-05		82.53	1.61175		102.53	5.48e-05		122.53	0.613409		142.53	1.39012			2.53	1.71033		22.53	1.70091		42.53	1.30119		62.53	0.350798		82.53	1.67814		102.53	1.21566		122.53	1.68377		142.53	1.49406
		2.532	1.61226		22.532	1.61414		42.532	1.62021		62.532	0.0001124		82.532	1.61062		102.532	4.92e-05		122.532	0.307119		142.532	1.39185			2.532	1.71027		22.532	1.70124		42.532	1.29907		62.532	0.355361		82.532	1.67837		102.532	1.22079		122.532	1.68281		142.532	1.49442
		2.534	1.61197		22.534	1.61405		42.534	1.62013		62.534	0		82.534	1.61196		102.534	-0.000124		122.534	0.15661		142.534	1.39276			2.534	1.71055		22.534	1.70111		42.534	1.29639		62.534	0.359911		82.534	1.67981		102.534	1.22589		122.534	1.68083		142.534	1.49625
		2.536	1.61316		22.536	1.61427		42.536	1.62013		62.536	-0.0001074		82.536	1.61149		102.536	-9.92e-05		122.536	0.154894		142.536	1.39417			2.536	1.71048		22.536	1.70119		42.536	1.2937		62.536	0.36486		82.536	1.68079		102.536	1.23041		122.536	1.67951		142.536	1.49778
		2.538	1.61429		22.538	1.61416		42.538	1.62029		62.538	-5.48e-05		82.538	1.61157		102.538	-0.0004586		122.538	0.130016		142.538	1.39473			2.538	1.71057		22.538	1.70071		42.538	1.29201		62.538	0.370464		82.538	1.68055		102.538	1.23445		122.538	1.67839		142.538	1.49981
		2.54	1.61427		22.54	1.61423		42.54	1.62028		62.54	-4.1e-05		82.54	1.61213		102.54	-0.0022326		122.54	0.11147		142.54	1.39632			2.54	1.71053		22.54	1.69913		42.54	1.28995		62.54	0.375819		82.54	1.6824		102.54	1.23734		122.54	1.67695		142.54	1.5019
		2.542	1.61434		22.542	1.61433		42.542	1.62037		62.542	5.6e-06		82.542	1.61237		102.542	-0.0019088		122.542	0.0903448		142.542	1.39691			2.542	1.71046		22.542	1.69835		42.542	1.28808		62.542	0.379715		82.542	1.68249		102.542	1.24006		122.542	1.67591		142.542	1.50432
		2.544	1.61449		22.544	1.61423		42.544	1.62049		62.544	0.000176		82.544	1.61216		102.544	-0.0019826		122.544	0.0723562		142.544	1.39857			2.544	1.71035		22.544	1.69698		42.544	1.28588		62.544	0.382952		82.544	1.68207		102.544	1.24278		122.544	1.67468		142.544	1.50644
		2.546	1.61357		22.546	1.61415		42.546	1.62033		62.546	0.0001454		82.546	1.6125		102.546	-0.0019664		122.546	0.055982		142.546	1.39919			2.546	1.7103		22.546	1.69621		42.546	1.28381		62.546	0.384969		82.546	1.68344		102.546	1.24473		122.546	1.67363		142.546	1.50851
		2.548	1.61205		22.548	1.61417		42.548	1.62029		62.548	2.48e-05		82.548	1.61215		102.548	-0.0020132		122.548	0.0494164		142.548	1.40069			2.548	1.7102		22.548	1.69493		42.548	1.28115		62.548	0.387477		82.548	1.68436		102.548	1.24772		122.548	1.67294		142.548	1.51137
		2.55	1.61242		22.55	1.61404		42.55	1.62026		62.55	8.54e-05		82.55	1.6124		102.55	-0.0019526		122.55	0.0461568		142.55	1.40081			2.55	1.71187		22.55	1.69533		42.55	1.27902		62.55	0.390912		82.55	1.68491		102.55	1.25097		122.55	1.67349		142.55	1.51459
		2.552	1.61208		22.552	1.61423		42.552	1.62017		62.552	-1.1e-05		82.552	1.61203		102.552	-0.0021944		122.552	0.0444956		142.552	1.40256			2.552	1.71257		22.552	1.69509		42.552	1.27673		62.552	0.393747		82.552	1.68681		102.552	1.25434		122.552	1.6717		142.552	1.51716
		2.554	1.6123		22.554	1.61421		42.554	1.62021		62.554	-8.78e-05		82.554	1.61213		102.554	-0.0019446		122.554	0.044556		142.554	1.4025			2.554	1.71241		22.554	1.6952		42.554	1.27434		62.554	0.398635		82.554	1.68772		102.554	1.25771		122.554	1.67136		142.554	1.52098
		2.556	1.6122		22.556	1.61415		42.556	1.62033		62.556	0		82.556	1.61206		102.556	-0.002098		122.556	0.0435156		142.556	1.4038			2.556	1.71268		22.556	1.6951		42.556	1.27207		62.556	0.403259		82.556	1.69158		102.556	1.26107		122.556	1.66978		142.556	1.52228
		2.558	1.61233		22.558	1.61441		42.558	1.61996		62.558	6.58e-05		82.558	1.61236		102.558	-0.001925		122.558	0.043551		142.558	1.40499			2.558	1.7123		22.558	1.69494		42.558	1.26975		62.558	0.406669		82.558	1.69427		102.558	1.2643		122.558	1.66858		142.558	1.52346
		2.56	1.61235		22.56	1.61423		42.56	1.61845		62.56	0.0001372		82.56	1.61228		102.56	-0.0034656		122.56	0.0424746		142.56	1.40592			2.56	1.71246		22.56	1.69325		42.56	1.26765		62.56	0.410639		82.56	1.69669		102.56	1.26752		122.56	1.66706		142.56	1.52453
		2.562	1.61231		22.562	1.61414		42.562	1.61833		62.562	0.000165		82.562	1.61243		102.562	-0.004262		122.562	0.042911		142.562	1.40722			2.562	1.71234		22.562	1.69283		42.562	1.26467		62.562	0.413268		82.562	1.69809		102.562	1.27088		122.562	1.66611		142.562	1.52559
		2.564	1.61207		22.564	1.6143		42.564	1.61809		62.564	5.48e-05		82.564	1.61224		102.564	-0.0039434		122.564	0.0424966		142.564	1.40795			2.564	1.7124		22.564	1.69324		42.564	1.26268		62.564	0.415873		82.564	1.69901		102.564	1.27425		122.564	1.66476		142.564	1.52743
		2.566	1.61217		22.566	1.6141		42.566	1.61963		62.566	6.34e-05		82.566	1.61234		102.566	-0.0041356		122.566	0.0445942		142.566	1.40913			2.566	1.71245		22.566	1.69189		42.566	1.26043		62.566	0.419047		82.566	1.69867		102.566	1.27799		122.566	1.66359		142.566	1.529
		2.568	1.6121		22.568	1.61416		42.568	1.62041		62.568	5.6e-06		82.568	1.61216		102.568	-0.0041522		122.568	0.044177		142.568	1.40949			2.568	1.71264		22.568	1.69074		42.568	1.25795		62.568	0.423564		82.568	1.69902		102.568	1.28222		122.568	1.66198		142.568	1.53066
		2.57	1.61221		22.57	1.61427		42.57	1.62007		62.57	-9.58e-05		82.57	1.6122		102.57	-0.0041384		122.57	0.0446876		142.57	1.41107			2.57	1.71251		22.57	1.68913		42.57	1.25578		62.57	0.428877		82.57	1.69896		102.57	1.28636		122.57	1.66141		142.57	1.53214
		2.572	1.6124		22.572	1.61428		42.572	1.6204		62.572	0.0001154		82.572	1.61223		102.572	-0.004056		122.572	0.0442872		142.572	1.41143			2.572	1.71273		22.572	1.68918		42.572	1.25305		62.572	0.434084		82.572	1.69891		102.572	1.28996		122.572	1.66154		142.572	1.53425
		2.574	1.61418		22.574	1.61434		42.574	1.62006		62.574	7.44e-05		82.574	1.61226		102.574	-0.0041026		122.574	0.0468268		142.574	1.4133			2.574	1.71251		22.574	1.68857		42.574	1.25094		62.574	0.438761		82.574	1.69712		102.574	1.29337		122.574	1.6603		142.574	1.53548
		2.576	1.61439		22.576	1.61432		42.576	1.62034		62.576	0.0001206		82.576	1.61223		102.576	-0.0039764		122.576	0.0461516		142.576	1.41297			2.576	1.71245		22.576	1.68761		42.576	1.24848		62.576	0.443277		82.576	1.69706		102.576	1.29752		122.576	1.65878		142.576	1.53831
		2.578	1.61433		22.578	1.61419		42.578	1.61865		62.578	0.0001206		82.578	1.61244		102.578	-0.0040368		122.578	0.0471702		142.578	1.41549			2.578	1.71248		22.578	1.68698		42.578	1.24643		62.578	0.446959		82.578	1.69683		102.578	1.30033		122.578	1.65729		142.578	1.54165
		2.58	1.61247		22.58	1.61416		42.58	1.61832		62.58	0.0001372		82.58	1.61233		102.58	-0.0041056		122.58	0.048532		142.58	1.41431			2.58	1.71228		22.58	1.68761		42.58	1.24401		62.58	0.449682		82.58	1.69701		102.58	1.30392		122.58	1.65557		142.58	1.54607
		2.582	1.61217		22.582	1.61408		42.582	1.61992		62.582	6.06e-05		82.582	1.61223		102.582	-0.0041084		122.582	0.048285		142.582	1.41593			2.582	1.71238		22.582	1.6867		42.582	1.24116		62.582	0.454608		82.582	1.69878		102.582	1.30805		122.582	1.65419		142.582	1.55016
		2.584	1.61221		22.584	1.6141		42.584	1.62038		62.584	-1.1e-05		82.584	1.61228		102.584	-0.0041084		122.584	0.048428		142.584	1.41656			2.584	1.71238		22.584	1.68565		42.584	1.2391		62.584	0.460515		82.584	1.69923		102.584	1.31223		122.584	1.65288		142.584	1.55212
		2.586	1.6121		22.586	1.61423		42.586	1.62003		62.586	-0.0001098		82.586	1.61219		102.586	-0.0043606		122.586	0.048428		142.586	1.41689			2.586	1.71265		22.586	1.68494		42.586	1.23691		62.586	0.465832		82.586	1.69911		102.586	1.31631		122.586	1.65169		142.586	1.55204
		2.588	1.61237		22.588	1.61429		42.588	1.6203		62.588	-8.26e-05		82.588	1.61212		102.588	-0.0039214		122.588	0.0498748		142.588	1.4182			2.588	1.7146		22.588	1.68318		42.588	1.23498		62.588	0.472072		82.588	1.69916		102.588	1.32012		122.588	1.65023		142.588	1.55213
		2.59	1.61217		22.59	1.61425		42.59	1.62024		62.59	6.86e-05		82.59	1.61232		102.59	-0.005146		122.59	0.0508966		142.59	1.4189			2.59	1.71463		22.59	1.68176		42.59	1.23236		62.59	0.476877		82.59	1.6989		102.59	1.32322		122.59	1.64908		142.59	1.55202
		2.592	1.6124		22.592	1.61435		42.592	1.62025		62.592	5.48e-05		82.592	1.61222		102.592	-0.0062256		122.592	0.0505036		142.592	1.41832			2.592	1.71438		22.592	1.68068		42.592	1.22953		62.592	0.481784		82.592	1.69904		102.592	1.32721		122.592	1.64764		142.592	1.55335
		2.594	1.61227		22.594	1.61421		42.594	1.62033		62.594	0.0001674		82.594	1.6123		102.594	-0.0058626		122.594	0.05063		142.594	1.42004			2.594	1.71443		22.594	1.67921		42.594	1.22688		62.594	0.4857		82.594	1.69863		102.594	1.33123		122.594	1.64613		142.594	1.55529
		2.596	1.61234		22.596	1.61414		42.596	1.62032		62.596	0.0002226		82.596	1.61243		102.596	-0.0062308		122.596	0.0505452		142.596	1.42097			2.596	1.71432		22.596	1.67929		42.596	1.22457		62.596	0.489656		82.596	1.69929		102.596	1.33586		122.596	1.64483		142.596	1.55689
		2.598	1.61201		22.598	1.61415		42.598	1.6203		62.598	-2.2e-05		82.598	1.61224		102.598	-0.0060386		122.598	0.0505146		142.598	1.42044			2.598	1.71434		22.598	1.67806		42.598	1.22215		62.598	0.494489		82.598	1.70107		102.598	1.33974		122.598	1.64352		142.598	1.5586
		2.6	1.61312		22.6	1.61406		42.6	1.62026		62.6	3.28e-05		82.6	1.61221		102.6	-0.006338		122.6	0.0505256		142.6	1.42201			2.6	1.71449		22.6	1.67708		42.6	1.2198		62.6	0.500492		82.6	1.70099		102.6	1.34351		122.6	1.64175		142.6	1.56031
		2.602	1.6143		22.602	1.61415		42.602	1.62003		62.602	-2.2e-05		82.602	1.61221		102.602	-0.0063266		122.602	0.052536		142.602	1.42275			2.602	1.71453		22.602	1.67752		42.602	1.21735		62.602	0.507433		82.602	1.70113		102.602	1.34707		122.602	1.64056		142.602	1.56166
		2.604	1.61402		22.604	1.61418		42.604	1.6202		62.604	-9.58e-05		82.604	1.61215		102.604	-0.0062008		122.604	0.0526538		142.604	1.4224			2.604	1.71462		22.604	1.67546		42.604	1.21526		62.604	0.51301		82.604	1.70102		102.604	1.35011		122.604	1.63911		142.604	1.56286
		2.606	1.61449		22.606	1.61419		42.606	1.62028		62.606	8e-06		82.606	1.61227		102.606	-0.0060882		122.606	0.0528158		142.606	1.42414			2.606	1.71467		22.606	1.67512		42.606	1.2126		62.606	0.518701		82.606	1.70135		102.606	1.35273		122.606	1.63764		142.606	1.56454
		2.608	1.61316		22.608	1.61432		42.608	1.62033		62.608	-2.4e-06		82.608	1.61232		102.608	-0.0061126		122.608	0.0527334		142.608	1.42477			2.608	1.71445		22.608	1.67357		42.608	1.20993		62.608	0.523971		82.608	1.70297		102.608	1.35657		122.608	1.63753		142.608	1.56683
		2.61	1.6122		22.61	1.61427		42.61	1.6205		62.61	8.82e-05		82.61	1.61243		102.61	-0.005929		122.61	0.0525988		142.61	1.42448			2.61	1.71451		22.61	1.67273		42.61	1.20726		62.61	0.529633		82.61	1.70268		102.61	1.35979		122.61	1.63624		142.61	1.57122
		2.612	1.61239		22.612	1.61423		42.612	1.62051		62.612	0.0001592		82.612	1.61235		102.612	-0.0062608		122.612	0.0526404		142.612	1.42556			2.612	1.71432		22.612	1.67158		42.612	1.20446		62.612	0.536928		82.612	1.70271		102.612	1.3634		122.612	1.63489		142.612	1.57518
		2.614	1.61218		22.614	1.61429		42.614	1.62019		62.614	6.06e-05		82.614	1.61223		102.614	-0.0059976		122.614	0.052536		142.614	1.42688			2.614	1.71422		22.614	1.67086		42.614	1.20104		62.614	0.542396		82.614	1.70389		102.614	1.36673		122.614	1.63406		142.614	1.57939
		2.616	1.61236		22.616	1.61409		42.616	1.62025		62.616	2.8e-06		82.616	1.61224		102.616	-0.0074692		122.616	0.0525798		142.616	1.42672			2.616	1.7144		22.616	1.66984		42.616	1.19801		62.616	0.548539		82.616	1.70498		102.616	1.37057		122.616	1.63216		142.616	1.58282
		2.618	1.61204		22.618	1.61414		42.618	1.62017		62.618	-2.48e-05		82.618	1.61219		102.618	-0.008573		122.618	0.052555		142.618	1.42849			2.618	1.71444		22.618	1.66861		42.618	1.19515		62.618	0.554056		82.618	1.70471		102.618	1.37381		122.618	1.63014		142.618	1.58227
		2.62	1.61214		22.62	1.6142		42.62	1.62004		62.62	-0.0001674		82.62	1.61207		102.62	-0.0081004		122.62	0.0540762		142.62	1.42842			2.62	1.71443		22.62	1.66751		42.62	1.1923		62.62	0.560469		82.62	1.70494		102.62	1.3775		122.62	1.62869		142.62	1.58226
		2.622	1.61226		22.622	1.61424		42.622	1.61842		62.622	-4.1e-05		82.622	1.61214		102.622	-0.0082378		122.622	0.0548892		142.622	1.42854			2.622	1.71467		22.622	1.66648		42.622	1.1902		62.622	0.566728		82.622	1.70594		102.622	1.38072		122.622	1.62741		142.622	1.58198
		2.624	1.6122		22.624	1.61426		42.624	1.61818		62.624	7.96e-05		82.624	1.61221		102.624	-0.0081448		122.624	0.0547022		142.624	1.42895			2.624	1.71436		22.624	1.66525		42.624	1.18788		62.624	0.573355		82.624	1.70699		102.624	1.38449		122.624	1.6258		142.624	1.58005
		2.626	1.61228		22.626	1.61442		42.626	1.61859		62.626	0.000165		82.626	1.61221		102.626	-0.008112		122.626	0.0547022		142.626	1.4307			2.626	1.71572		22.626	1.66427		42.626	1.18533		62.626	0.579575		82.626	1.70634		102.626	1.38776		122.626	1.62456		142.626	1.58113
		2.628	1.61235		22.628	1.61412		42.628	1.62039		62.628	0.0002446		82.628	1.61242		102.628	-0.0080542		122.628	0.054513		142.628	1.43089			2.628	1.71667		22.628	1.66318		42.628	1.18231		62.628	0.585238		82.628	1.70691		102.628	1.39189		122.628	1.62265		142.628	1.58309
		2.63	1.61265		22.63	1.61411		42.63	1.62038		62.63	0.0001154		82.63	1.61236		102.63	-0.0084056		122.63	0.0547328		142.63	1.43081			2.63	1.7162		22.63	1.66241		42.63	1.17882		62.63	0.590412		82.63	1.70842		102.63	1.39525		122.63	1.62129		142.63	1.58474
		2.632	1.61438		22.632	1.61405		42.632	1.62027		62.632	-6.58e-05		82.632	1.61221		102.632	-0.0081172		122.632	0.0544496		142.632	1.43252			2.632	1.71653		22.632	1.66113		42.632	1.17517		62.632	0.596797		82.632	1.70884		102.632	1.39846		122.632	1.6196		142.632	1.58634
		2.634	1.61403		22.634	1.61407		42.634	1.62018		62.634	0.0001402		82.634	1.61224		102.634	-0.0084658		122.634	0.0562816		142.634	1.43279			2.634	1.71643		22.634	1.66058		42.634	1.17167		62.634	0.603598		82.634	1.70846		102.634	1.40207		122.634	1.61826		142.634	1.58749
		2.636	1.61431		22.636	1.61416		42.636	1.61951		62.636	-0.0006262		82.636	1.61218		102.636	-0.008326		122.636	0.056685		142.636	1.43267			2.636	1.71651		22.636	1.65878		42.636	1.16797		62.636	0.611008		82.636	1.70942		102.636	1.40531		122.636	1.61687		142.636	1.58894
		2.638	1.61361		22.638	1.61421		42.638	1.618		62.638	-0.0021006		82.638	1.61213		102.638	-0.0082354		122.638	0.056611		142.638	1.4345			2.638	1.71661		22.638	1.65753		42.638	1.16506		62.638	0.616643		82.638	1.71074		102.638	1.40806		122.638	1.6155		142.638	1.59043
		2.64	1.61219		22.64	1.61423		42.64	1.61827		62.64	-0.0017848		82.64	1.6122		102.64	-0.0082134		122.64	0.0567702		142.64	1.43496			2.64	1.71671		22.64	1.6555		42.64	1.16177		62.64	0.623122		82.64	1.7107		102.64	1.41064		122.64	1.61389		142.64	1.59187
		2.642	1.61243		22.642	1.6144		42.642	1.61796		62.642	-0.0018946		82.642	1.61224		102.642	-0.0080952		122.642	0.0566492		142.642	1.43463			2.642	1.71641		22.642	1.65497		42.642	1.15843		62.642	0.629636		82.642	1.71066		102.642	1.41283		122.642	1.61261		142.642	1.59269
		2.644	1.61245		22.644	1.6142		42.644	1.6191		62.644	-0.0016862		82.644	1.61233		102.644	-0.0079636		122.644	0.0565782		142.644	1.43608			2.644	1.71653		22.644	1.65354		42.644	1.15533		62.644	0.63695		82.644	1.7106		102.644	1.4162		122.644	1.61067		142.644	1.59492
		2.646	1.61234		22.646	1.61429		42.646	1.62051		62.646	-0.0018234		82.646	1.61243		102.646	-0.0082158		122.646	0.0566		142.646	1.43726			2.646	1.71635		22.646	1.6529		42.646	1.15249		62.646	0.644066		82.646	1.71031		102.646	1.41834		122.646	1.6094		142.646	1.59637
		2.648	1.61229		22.648	1.6142		42.648	1.62011		62.648	-0.0018206		82.648	1.61226		102.648	-0.0081916		122.648	0.0564708		142.648	1.43649			2.648	1.71645		22.648	1.65174		42.648	1.14898		62.648	0.650844		82.648	1.71193		102.648	1.42166		122.648	1.60847		142.648	1.59873
		2.65	1.61242		22.65	1.61401		42.65	1.62036		62.65	-0.0019498		82.65	1.61224		102.65	-0.008337		122.65	0.056427		142.65	1.43822			2.65	1.71649		22.65	1.6507		42.65	1.14597		62.65	0.659211		82.65	1.71279		102.65	1.42496		122.65	1.60705		142.65	1.60262
		2.652	1.61206		22.652	1.61417		42.652	1.62		62.652	-0.0020896		82.652	1.61219		102.652	-0.0087156		122.652	0.0565914		142.652	1.43898			2.652	1.71656		22.652	1.64943		42.652	1.14267		62.652	0.666192		82.652	1.7128		102.652	1.42785		122.652	1.60585		142.652	1.60572
		2.654	1.61221		22.654	1.61419		42.654	1.62023		62.654	-0.0020704		82.654	1.61206		102.654	-0.0102758		122.654	0.0564628		142.654	1.43868			2.654	1.71661		22.654	1.64836		42.654	1.13954		62.654	0.674375		82.654	1.71273		102.654	1.43133		122.654	1.60547		142.654	1.60812
		2.656	1.61224		22.656	1.61414		42.656	1.6202		62.656	-0.0019522		82.656	1.61225		102.656	-0.0101686		122.656	0.057138		142.656	1.43899			2.656	1.71666		22.656	1.64723		42.656	1.13659		62.656	0.683499		82.656	1.71292		102.656	1.43417		122.656	1.60567		142.656	1.60855
		2.658	1.61225		22.658	1.61437		42.658	1.62027		62.658	-0.001958		82.658	1.61227		102.658	-0.0101934		122.658	0.058783		142.658	1.43879			2.658	1.71634		22.658	1.64644		42.658	1.13351		62.658	0.691748		82.658	1.71472		102.658	1.43672		122.658	1.60546		142.658	1.60831
		2.66	1.61231		22.66	1.61429		42.66	1.62039		62.66	-0.001925		82.66	1.61227		102.66	-0.0099982		122.66	0.058514		142.66	1.44008			2.66	1.71658		22.66	1.64522		42.66	1.13027		62.66	0.702147		82.66	1.71411		102.66	1.43996		122.66	1.60552		142.66	1.60866
		2.662	1.61224		22.662	1.61417		42.662	1.6202		62.662	-0.001771		82.662	1.61243		102.662	-0.0102592		122.662	0.058588		142.662	1.44108			2.662	1.71644		22.662	1.64463		42.662	1.1272		62.662	0.712109		82.662	1.71504		102.662	1.44295		122.662	1.60341		142.662	1.60839
		2.664	1.6122		22.664	1.61424		42.664	1.61825		62.664	-0.0019798		82.664	1.61232		102.664	-0.0102344		122.664	0.0585246		142.664	1.44068			2.664	1.71639		22.664	1.64314		42.664	1.12514		62.664	0.722053		82.664	1.7166		102.664	1.44603		122.664	1.60045		142.664	1.60931
		2.666	1.6123		22.666	1.61399		42.666	1.61844		62.666	-0.0019384		82.666	1.61229		102.666	-0.0102452		122.666	0.0585798		142.666	1.44097			2.666	1.71643		22.666	1.64347		42.666	1.12249		62.666	0.73071		82.666	1.71711		102.666	1.44915		122.666	1.59724		142.666	1.61076
		2.668	1.61204		22.668	1.61409		42.668	1.61814		62.668	-0.0019908		82.668	1.61226		102.668	-0.0104622		122.668	0.0586618		142.668	1.44252			2.668	1.7171		22.668	1.64365		42.668	1.12051		62.668	0.740486		82.668	1.7188		102.668	1.45211		122.668	1.59363		142.668	1.61147
		2.67	1.61353		22.67	1.61426		42.67	1.61829		62.67	-0.0020786		82.67	1.61204		102.67	-0.0104102		122.67	0.0587858		142.67	1.44279			2.67	1.71865		22.67	1.64247		42.67	1.11816		62.67	0.749573		82.67	1.72031		102.67	1.4556		122.67	1.5917		142.67	1.61264
		2.672	1.61444		22.672	1.6141		42.672	1.62015		62.672	-0.0019332		82.672	1.61224		102.672	-0.0102782		122.672	0.0586758		142.672	1.44273			2.672	1.71858		22.672	1.64121		42.672	1.11477		62.672	0.758458		82.672	1.72275		102.672	1.45869		122.672	1.59023		142.672	1.61328
		2.674	1.61416		22.674	1.61435		42.674	1.62035		62.674	-0.002029		82.674	1.6122		102.674	-0.0101794		122.674	0.0589724		142.674	1.44302			2.674	1.71865		22.674	1.64147		42.674	1.1105		62.674	0.768698		82.674	1.72426		102.674	1.46139		122.674	1.58792		142.674	1.61459
		2.676	1.61289		22.676	1.61425		42.676	1.62028		62.676	-0.0019828		82.676	1.61227		102.676	-0.0100422		122.676	0.0582256		142.676	1.44431			2.676	1.71844		22.676	1.63968		42.676	1.10641		62.676	0.778059		82.676	1.72477		102.676	1.46417		122.676	1.5869		142.676	1.61553
		2.678	1.6121		22.678	1.61424		42.678	1.61878		62.678	-0.0017352		82.678	1.61242		102.678	-0.010149		122.678	0.05652		142.678	1.44529			2.678	1.71856		22.678	1.63814		42.678	1.10224		62.678	0.785901		82.678	1.72443		102.678	1.46682		122.678	1.58429		142.678	1.61709
		2.68	1.61234		22.68	1.61421		42.68	1.61799		62.68	-0.0019032		82.68	1.6123		102.68	-0.0101934		122.68	0.0567674		142.68	1.44486			2.68	1.71836		22.68	1.63692		42.68	1.09842		62.68	0.795569		82.68	1.72475		102.68	1.46884		122.68	1.58301		142.68	1.61809
		2.682	1.61207		22.682	1.61412		42.682	1.6183		62.682	-0.002029		82.682	1.61219		102.682	-0.010281		122.682	0.0565642		142.682	1.445			2.682	1.71849		22.682	1.63558		42.682	1.09574		62.682	0.804208		82.682	1.72454		102.682	1.47187		122.682	1.58098		142.682	1.61941
		2.684	1.61237		22.684	1.61402		42.684	1.61811		62.684	-0.0019604		82.684	1.61228		102.684	-0.0103416		122.684	0.0567098		142.684	1.44469			2.684	1.71859		22.684	1.63418		42.684	1.09295		62.684	0.813555		82.684	1.72433		102.684	1.47476		122.684	1.57979		142.684	1.62067
		2.686	1.61212		22.686	1.61416		42.686	1.61829		62.686	-0.002161		82.686	1.61219		102.686	-0.010487		122.686	0.0567016		142.686	1.44483			2.686	1.71862		22.686	1.6331		42.686	1.08989		62.686	0.822839		82.686	1.72488		102.686	1.47796		122.686	1.57842		142.686	1.62207
		2.688	1.61232		22.688	1.61418		42.688	1.62001		62.688	-0.0020128		82.688	1.61209		102.688	-0.0119476		122.688	0.056726		142.688	1.44609			2.688	1.71866		22.688	1.63161		42.688	1.08703		62.688	0.832255		82.688	1.72485		102.688	1.48088		122.688	1.57734		142.688	1.62264
		2.69	1.61209		22.69	1.61427		42.69	1.62053		62.69	-0.0019084		82.69	1.61223		102.69	-0.0124148		122.69	0.0568938		142.69	1.44734			2.69	1.71863		22.69	1.63049		42.69	1.0839		62.69	0.841429		82.69	1.72505		102.69	1.48349		122.69	1.57705		142.69	1.62416
		2.692	1.61231		22.692	1.61436		42.692	1.62005		62.692	-0.0019798		82.692	1.61207		102.692	-0.0120964		122.692	0.0567564		142.692	1.4466			2.692	1.71848		22.692	1.6291		42.692	1.07962		62.692	0.850422		82.692	1.72708		102.692	1.48629		122.692	1.57548		142.692	1.62445
		2.694	1.61225		22.694	1.61424		42.694	1.62041		62.694	-0.0018068		82.694	1.61283		102.694	-0.0121402		122.694	0.0567288		142.694	1.44755			2.694	1.71865		22.694	1.62802		42.694	1.0757		62.694	0.860826		82.694	1.72781		102.694	1.48923		122.694	1.57531		142.694	1.62568
		2.696	1.61227		22.696	1.61417		42.696	1.62018		62.696	-0.0018344		82.696	1.61441		102.696	-0.0122222		122.696	0.0561522		142.696	1.44892			2.696	1.71835		22.696	1.62703		42.696	1.07134		62.696	0.869789		82.696	1.73007		102.696	1.49182		122.696	1.57489		142.696	1.62686
		2.698	1.61215		22.698	1.6141		42.698	1.61863		62.698	-0.0020318		82.698	1.61396		102.698	-0.0123128		122.698	0.0545896		142.698	1.4492			2.698	1.71853		22.698	1.62573		42.698	1.06784		62.698	0.879235		82.698	1.73062		102.698	1.49514		122.698	1.57321		142.698	1.62812
		2.7	1.61241		22.7	1.61408		42.7	1.61792		62.7	-0.001958		82.7	1.61412		102.7	-0.0122718		122.7	0.0548482		142.7	1.44879			2.7	1.71865		22.7	1.62507		42.7	1.0645		62.7	0.888865		82.7	1.73043		102.7	1.49781		122.7	1.57004		142.7	1.62902
		2.702	1.61376		22.702	1.61419		42.702	1.61835		62.702	-0.0019798		82.702	1.61401		102.702	-0.0125766		122.702	0.054903		142.702	1.44945			2.702	1.71862		22.702	1.62377		42.702	1.06175		62.702	0.898457		82.702	1.73116		102.702	1.50026		122.702	1.56772		142.702	1.63009
		2.704	1.61444		22.704	1.61423		42.704	1.61983		62.704	-0.0020596		82.704	1.6139		102.704	-0.0122938		122.704	0.0549272		142.704	1.4507			2.704	1.71865		22.704	1.62239		42.704	1.05793		62.704	0.908032		82.704	1.72971		102.704	1.50333		122.704	1.56454		142.704	1.6308
		2.706	1.61323		22.706	1.61426		42.706	1.6205		62.706	-0.0020186		82.706	1.61401		102.706	-0.012442		122.706	0.0550784		142.706	1.45111			2.706	1.71871		22.706	1.62118		42.706	1.05379		62.706	0.917627		82.706	1.72857		102.706	1.50605		122.706	1.56196		142.706	1.63209
		2.708	1.61201		22.708	1.61444		42.708	1.6201		62.708	-0.001966		82.708	1.61422		102.708	-0.012228		122.708	0.0546474		142.708	1.45076			2.708	1.7185		22.708	1.62002		42.708	1.04972		62.708	0.926757		82.708	1.72826		102.708	1.50865		122.708	1.56024		142.708	1.63287
		2.71	1.61246		22.71	1.61426		42.71	1.62049		62.71	-0.0018536		82.71	1.61409		102.71	-0.0121702		122.71	0.0527062		142.71	1.45124			2.71	1.71863		22.71	1.61877		42.71	1.04581		62.71	0.936563		82.71	1.72696		102.71	1.5116		122.71	1.55823		142.71	1.63417
		2.712	1.61242		22.712	1.61418		42.712	1.62011		62.712	-0.0018616		82.712	1.6143		102.712	-0.0122856		122.712	0.0529342		142.712	1.45097			2.712	1.71842		22.712	1.61751		42.712	1.04091		62.712	0.945616		82.712	1.72708		102.712	1.51416		122.712	1.55706		142.712	1.63552
		2.714	1.61227		22.714	1.61404		42.714	1.62035		62.714	-0.0019522		82.714	1.61422		102.714	-0.0122996		122.714	0.0527444		142.714	1.45129			2.714	1.71843		22.714	1.61648		42.714	1.03733		62.714	0.955159		82.714	1.72553		102.714	1.51711		122.714	1.55552		142.714	1.63679
		2.716	1.61231		22.716	1.61404		42.716	1.62015		62.716	-0.001955		82.716	1.61413		102.716	-0.0123024		122.716	0.052742		142.716	1.45289			2.716	1.71845		22.716	1.615		42.716	1.0336		62.716	0.964259		82.716	1.72499		102.716	1.51986		122.716	1.55356		142.716	1.63873
		2.718	1.61207		22.718	1.61405		42.718	1.62023		62.718	-0.0019742		82.718	1.61404		102.718	-0.0125766		122.718	0.0527778		142.718	1.45306			2.718	1.71874		22.718	1.6139		42.718	1.02969		62.718	0.972798		82.718	1.72504		102.718	1.52178		122.718	1.55169		142.718	1.6385
		2.72	1.61211		22.72	1.61413		42.72	1.61999		62.72	-0.0020404		82.72	1.61398		102.72	-0.012288		122.72	0.0528464		142.72	1.45294			2.72	1.72046		22.72	1.61298		42.72	1.0262		62.72	0.982623		82.72	1.72512		102.72	1.52428		122.72	1.5511		142.72	1.63966
		2.722	1.61232		22.722	1.61424		42.722	1.62039		62.722	-0.0019412		82.722	1.61406		102.722	-0.012236		122.722	0.0528436		142.722	1.45285			2.722	1.72078		22.722	1.61174		42.722	1.02272		62.722	0.99158		82.722	1.72494		102.722	1.52657		122.722	1.54918		142.722	1.64086
		2.724	1.61229		22.724	1.61432		42.724	1.62013		62.724	-0.001969		82.724	1.61415		102.724	-0.0121894		122.724	0.0529232		142.724	1.45344			2.724	1.72052		22.724	1.61045		42.724	1.01882		62.724	1.00133		82.724	1.72499		102.724	1.52883		122.724	1.54952		142.724	1.64031
		2.726	1.61232		22.726	1.6143		42.726	1.62045		62.726	-0.001955		82.726	1.6141		102.726	-0.0120138		122.726	0.0509542		142.726	1.45521			2.726	1.72053		22.726	1.60912		42.726	1.01523		62.726	1.00993		82.726	1.72664		102.726	1.53154		122.726	1.54925		142.726	1.64245
		2.728	1.61235		22.728	1.61419		42.728	1.62028		62.728	-0.0017986		82.728	1.61419		102.728	-0.0122032		122.728	0.0507616		142.728	1.45496			2.728	1.72051		22.728	1.60779		42.728	1.01191		62.728	1.01936		82.728	1.72668		102.728	1.53328		122.728	1.54782		142.728	1.64249
		2.73	1.61221		22.73	1.61426		42.73	1.62034		62.73	-0.0019002		82.73	1.61423		102.73	-0.0123158		122.73	0.0508112		142.73	1.45513			2.73	1.7204		22.73	1.60607		42.73	1.0073		62.73	1.0284		82.73	1.72677		102.73	1.5356		122.73	1.54691		142.73	1.64368
		2.732	1.61226		22.732	1.61414		42.732	1.62017		62.732	-0.0019498		82.732	1.614		102.732	-0.0125656		122.732	0.0506248		142.732	1.45482			2.732	1.72054		22.732	1.60482		42.732	1.00445		62.732	1.03796		82.732	1.72683		102.732	1.5385		122.732	1.54435		142.732	1.64491
		2.734	1.61205		22.734	1.61396		42.734	1.62023		62.734	-0.0020128		82.734	1.61408		102.734	-0.014408		122.734	0.0506492		142.734	1.45673			2.734	1.72067		22.734	1.6035		42.734	1.00084		62.734	1.04718		82.734	1.72836		102.734	1.54229		122.734	1.54069		142.734	1.64532
		2.736	1.61202		22.736	1.61429		42.736	1.62005		62.736	-0.0020872		82.736	1.61407		102.736	-0.0144028		122.736	0.0509266		142.736	1.45688			2.736	1.72057		22.736	1.60175		42.736	0.997119		62.736	1.05649		82.736	1.72892		102.736	1.54497		122.736	1.53738		142.736	1.64711
		2.738	1.61223		22.738	1.61415		42.738	1.6203		62.738	-0.0020676		82.738	1.61394		102.738	-0.0143972		122.738	0.0495758		142.738	1.4568			2.738	1.72078		22.738	1.6		42.738	0.993586		62.738	1.06556		82.738	1.72875		102.738	1.54747		122.738	1.53506		142.738	1.64643
		2.74	1.61218		22.74	1.61432		42.74	1.6203		62.74	-0.0019522		82.74	1.6142		102.74	-0.0144796		122.74	0.048738		142.74	1.45706			2.74	1.72068		22.74	1.59919		42.74	0.990088		62.74	1.07539		82.74	1.72882		102.74	1.54953		122.74	1.53266		142.74	1.64808
		2.742	1.61234		22.742	1.61437		42.742	1.62024		62.742	-0.001966		82.742	1.61411		102.742	-0.014647		122.742	0.0489964		142.742	1.45695			2.742	1.72058		22.742	1.59795		42.742	0.985884		62.742	1.08527		82.742	1.72864		102.742	1.55014		122.742	1.53043		142.742	1.64871
		2.744	1.61246		22.744	1.61421		42.744	1.62036		62.744	-0.0017878		82.744	1.61419		102.744	-0.0150452		122.744	0.0486226		142.744	1.457			2.744	1.72056		22.744	1.59667		42.744	0.982706		62.744	1.09395		82.744	1.72859		102.744	1.55196		122.744	1.52885		142.744	1.6492
		2.746	1.61224		22.746	1.61416		42.746	1.62038		62.746	-0.0019112		82.746	1.61427		102.746	-0.0160612		122.746	0.048862		142.746	1.45707			2.746	1.72052		22.746	1.59569		42.746	0.97868		62.746	1.10359		82.746	1.72864		102.746	1.55373		122.746	1.52703		142.746	1.65079
		2.748	1.61222		22.748	1.6142		42.748	1.62022		62.748	-0.0020046		82.748	1.61407		102.748	-0.0169978		122.748	0.0485538		142.748	1.45694			2.748	1.72047		22.748	1.59406		42.748	0.975419		62.748	1.11243		82.748	1.72873		102.748	1.55562		122.748	1.52569		142.748	1.65084
		2.75	1.61221		22.75	1.61399		42.75	1.62035		62.75	-0.0019002		82.75	1.61418		102.75	-0.017448		122.75	0.048738		142.75	1.45695			2.75	1.72063		22.75	1.59281		42.75	0.971625		62.75	1.12233		82.75	1.72943		102.75	1.55792		122.75	1.52371		142.75	1.65292
		2.752	1.61201		22.752	1.61421		42.752	1.62013		62.752	-0.0020758		82.752	1.61409		102.752	-0.0185108		122.752	0.046978		142.752	1.45678			2.752	1.72065		22.752	1.59086		42.752	0.968078		62.752	1.13071		82.752	1.73123		102.752	1.55984		122.752	1.52198		142.752	1.65265
		2.754	1.61223		22.754	1.61428		42.754	1.62016		62.754	-0.002153		82.754	1.61393		102.754	-0.017846		122.754	0.0466732		142.754	1.45816			2.754	1.72073		22.754	1.58943		42.754	0.963896		62.754	1.13883		82.754	1.73073		102.754	1.56215		122.754	1.52044		142.754	1.65334
		2.756	1.61229		22.756	1.61425		42.756	1.62039		62.756	-0.001906		82.756	1.61408		102.756	-0.0163608		122.756	0.0468602		142.756	1.45904			2.756	1.72073		22.756	1.5879		42.756	0.961008		62.756	1.14881		82.756	1.73093		102.756	1.5641		122.756	1.51872		142.756	1.65508
		2.758	1.61232		22.758	1.61441		42.758	1.62031		62.758	-0.001914		82.758	1.61407		102.758	-0.0060768		122.758	0.046948		142.758	1.45888			2.758	1.72067		22.758	1.5865		42.758	0.95687		62.758	1.15766		82.758	1.73076		102.758	1.56615		122.758	1.51656		142.758	1.65428
		2.76	1.61238		22.76	1.61427		42.76	1.62042		62.76	-0.0018698		82.76	1.61411		102.76	0.0186644		122.76	0.0467172		142.76	1.45903			2.76	1.72055		22.76	1.58511		42.76	0.953919		62.76	1.16592		82.76	1.7308		102.76	1.56852		122.76	1.51485		142.76	1.65563
		2.762	1.61234		22.762	1.61417		42.762	1.62047		62.762	-0.0018096		82.762	1.61429		102.762	0.0682946		122.762	0.0469394		142.762	1.45904			2.762	1.7205		22.762	1.58434		42.762	0.949803		62.762	1.17444		82.762	1.73053		102.762	1.57205		122.762	1.51329		142.762	1.65689
		2.764	1.61223		22.764	1.61426		42.764	1.62013		62.764	-0.0018426		82.764	1.61418		102.764	0.145061		122.764	0.0459646		142.764	1.45895			2.764	1.7204		22.764	1.58296		42.764	0.945635		62.764	1.18427		82.764	1.73092		102.764	1.57501		122.764	1.511		142.764	1.65691
		2.766	1.61237		22.766	1.61406		42.766	1.62039		62.766	-0.0019828		82.766	1.61418		102.766	0.27455		122.766	0.0444026		142.766	1.46009			2.766	1.72062		22.766	1.58195		42.766	0.942371		62.766	1.19234		82.766	1.73076		102.766	1.57738		122.766	1.50913		142.766	1.65885
		2.768	1.61211		22.768	1.614		42.768	1.61944		62.768	-0.0019302		82.768	1.61413		102.768	0.542929		122.768	0.0449022		142.768	1.46118			2.768	1.72054		22.768	1.58032		42.768	0.938195		62.768	1.20092		82.768	1.73096		102.768	1.57889		122.768	1.50732		142.768	1.65885
		2.77	1.61213		22.77	1.61423		42.77	1.6179		62.77	-0.0021254		82.77	1.61399		102.77	0.855331		122.77	0.044641		142.77	1.46064			2.77	1.72061		22.77	1.57914		42.77	0.933988		62.77	1.20866		82.77	1.7309		102.77	1.58035		122.77	1.50538		142.77	1.65975
		2.772	1.61235		22.772	1.61417		42.772	1.61831		62.772	-0.001999		82.772	1.61403		102.772	1.13015		122.772	0.0448222		142.772	1.46102			2.772	1.72073		22.772	1.57742		42.772	0.9304		62.772	1.21532		82.772	1.73087		102.772	1.58008		122.772	1.50356		142.772	1.66113
		2.774	1.61224		22.774	1.61429		42.774	1.61818		62.774	-0.001936		82.774	1.61413		102.774	1.37999		122.774	0.044773		142.774	1.46086			2.774	1.72063		22.774	1.57574		42.774	0.927048		62.774	1.22394		82.774	1.73249		102.774	1.58099		122.774	1.50121		142.774	1.66034
		2.776	1.61238		22.776	1.61433		42.776	1.61834		62.776	-0.0019002		82.776	1.61421		102.776	1.49999		122.776	0.0449352		142.776	1.46108			2.776	1.72036		22.776	1.57381		42.776	0.922885		62.776	1.23069		82.776	1.73285		102.776	1.58275		122.776	1.49931		142.776	1.66159
		2.778	1.61232		22.778	1.61423		42.778	1.61986		62.778	-0.0017792		82.778	1.61428		102.778	1.51031		122.778	0.0440782		142.778	1.46094			2.778	1.7213		22.778	1.5728		42.778	0.918877		62.778	1.23851		82.778	1.73255		102.778	1.58463		122.778	1.49712		142.778	1.66275
		2.78	1.61224		22.78	1.61411		42.78	1.62057		62.78	-0.0019194		82.78	1.61421		102.78	1.52213		122.78	0.0426062		142.78	1.46265			2.78	1.72263		22.78	1.57119		42.78	0.915071		62.78	1.24562		82.78	1.73286		102.78	1.58636		122.78	1.49585		142.78	1.66289
		2.782	1.61222		22.782	1.6141		42.782	1.61998		62.782	-0.0020208		82.782	1.61412		102.782	1.5327		122.782	0.0425486		142.782	1.46294			2.782	1.72237		22.782	1.56965		42.782	0.911945		62.782	1.25291		82.782	1.73257		102.782	1.58798		122.782	1.49413		142.782	1.66277
		2.784	1.61217		22.784	1.61399		42.784	1.62033		62.784	-0.0019632		82.784	1.61425		102.784	1.54491		122.784	0.042604		142.784	1.46293			2.784	1.72267		22.784	1.56895		42.784	0.907395		62.784	1.26023		82.784	1.73407		102.784	1.58982		122.784	1.4929		142.784	1.66357
		2.786	1.6121		22.786	1.61419		42.786	1.61954		62.786	-0.0022818		82.786	1.61413		102.786	1.55298		122.786	0.0427518		142.786	1.46279			2.786	1.72252		22.786	1.5673		42.786	0.903309		62.786	1.26683		82.786	1.73515		102.786	1.59184		122.786	1.49119		142.786	1.66511
		2.788	1.61222		22.788	1.61418		42.788	1.6182		62.788	-0.0019718		82.788	1.61403		102.788	1.56004		122.788	0.042612		142.788	1.46261			2.788	1.72283		22.788	1.56595		42.788	0.899171		62.788	1.27435		82.788	1.73492		102.788	1.59354		122.788	1.48926		142.788	1.66467
		2.79	1.61224		22.79	1.61419		42.79	1.61808		62.79	-0.0018892		82.79	1.61423		102.79	1.56208		122.79	0.0427298		142.79	1.46434			2.79	1.7227		22.79	1.56461		42.79	0.894885		62.79	1.28127		82.79	1.7348		102.79	1.59505		122.79	1.48695		142.79	1.66552
		2.792	1.61234		22.792	1.61435		42.792	1.61881		62.792	-0.0019412		82.792	1.61419		102.792	1.56299		122.792	0.040934		142.792	1.46508			2.792	1.72263		22.792	1.56289		42.792	0.889857		62.792	1.28858		82.792	1.7348		102.792	1.59675		122.792	1.48507		142.792	1.66691
		2.794	1.61242		22.794	1.61421		42.794	1.62049		62.794	-0.0018148		82.794	1.61426		102.794	1.56405		122.794	0.040525		142.794	1.46487			2.794	1.72266		22.794	1.56137		42.794	0.885911		62.794	1.29569		82.794	1.73474		102.794	1.59891		122.794	1.48271		142.794	1.66692
		2.796	1.61227		22.796	1.6141		42.796	1.62026		62.796	-0.0018564		82.796	1.61429		102.796	1.56464		122.796	0.0405798		142.796	1.46537			2.796	1.72255		22.796	1.56027		42.796	0.882214		62.796	1.30245		82.796	1.73477		102.796	1.60223		122.796	1.48097		142.796	1.66707
		2.798	1.6123		22.798	1.61415		42.798	1.62015		62.798	-0.0019742		82.798	1.61418		102.798	1.56527		122.798	0.0404562		142.798	1.46503			2.798	1.72259		22.798	1.55881		42.798	0.878936		62.798	1.30875		82.798	1.73497		102.798	1.60446		122.798	1.47885		142.798	1.66705
		2.8	1.61221		22.8	1.61408		42.8	1.62025		62.8	-0.0018726		82.8	1.61413		102.8	1.56553		122.8	0.0405908		142.8	1.46657			2.8	1.72269		22.8	1.55763		42.8	0.875944		62.8	1.31522		82.8	1.73482		102.8	1.60588		122.8	1.47692		142.8	1.66723
		2.802	1.61213		22.802	1.61417		42.802	1.62		62.802	-0.0020566		82.802	1.61408		102.802	1.56587		122.802	0.0406184		142.802	1.46752			2.802	1.7227		22.802	1.55624		42.802	0.872578		62.802	1.32117		82.802	1.73523		102.802	1.60831		122.802	1.47487		142.802	1.66728
		2.804	1.61217		22.804	1.61415		42.804	1.62008		62.804	-0.0020952		82.804	1.61393		102.804	1.56726		122.804	0.0406346		142.804	1.46603			2.804	1.72276		22.804	1.5548		42.804	0.869157		62.804	1.32829		82.804	1.73578		102.804	1.60859		122.804	1.47338		142.804	1.66612
		2.806	1.6123		22.806	1.61421		42.806	1.62026		62.806	-0.001999		82.806	1.61412		102.806	1.56754		122.806	0.0405636		142.806	1.46662			2.806	1.72281		22.806	1.55317		42.806	0.864305		62.806	1.33429		82.806	1.73608		102.806	1.60867		122.806	1.47102		142.806	1.66518
		2.808	1.61229		22.808	1.61438		42.808	1.6203		62.808	-0.0020018		82.808	1.61407		102.808	1.56754		122.808	0.0407886		142.808	1.4658			2.808	1.72255		22.808	1.55143		42.808	0.860145		62.808	1.34082		82.808	1.73708		102.808	1.61011		122.808	1.46945		142.808	1.66467
		2.81	1.61249		22.81	1.61432		42.81	1.62039		62.81	-0.0018812		82.81	1.61415		102.81	1.5676		122.81	0.0405688		142.81	1.46313			2.81	1.7227		22.81	1.55017		42.81	0.85573		62.81	1.34692		82.81	1.73662		102.81	1.61088		122.81	1.4675		142.81	1.663
		2.812	1.61238		22.812	1.61421		42.812	1.62041		62.812	-0.001804		82.812	1.61433		102.812	1.56769		122.812	0.0391684		142.812	1.46113			2.812	1.72258		22.812	1.54839		42.812	0.851051		62.812	1.35298		82.812	1.73686		102.812	1.612		122.812	1.46543		142.812	1.66372
		2.814	1.61226		22.814	1.61423		42.814	1.62026		62.814	-0.0019084		82.814	1.61416		102.814	1.56805		122.814	0.0383142		142.814	1.4609			2.814	1.72253		22.814	1.54707		42.814	0.847633		62.814	1.35803		82.814	1.73685		102.814	1.61371		122.814	1.46342		142.814	1.66192
		2.816	1.61226		22.816	1.61407		42.816	1.62031		62.816	-0.0019222		82.816	1.61418		102.816	1.56746		122.816	0.0385642		142.816	1.45738			2.816	1.72265		22.816	1.54575		42.816	0.843256		62.816	1.36392		82.816	1.73702		102.816	1.61472		122.816	1.46151		142.816	1.66155
		2.818	1.61208		22.818	1.61416		42.818	1.62009		62.818	-0.001958		82.818	1.61411		102.818	1.56908		122.818	0.0384954		142.818	1.44956			2.818	1.72262		22.818	1.54457		42.818	0.839255		62.818	1.36973		82.818	1.73686		102.818	1.61589		122.818	1.45997		142.818	1.66016
		2.82	1.61223		22.82	1.61423		42.82	1.62009		62.82	-0.0021444		82.82	1.61394		102.82	1.56948		122.82	0.0387182		142.82	1.43786			2.82	1.72276		22.82	1.54252		42.82	0.835134		62.82	1.37532		82.82	1.73719		102.82	1.61744		122.82	1.4577		142.82	1.65929
		2.822	1.61222		22.822	1.61415		42.822	1.62024		62.822	-0.0019604		82.822	1.61401		102.822	1.56961		122.822	0.0386442		142.822	1.41444			2.822	1.72268		22.822	1.54097		42.822	0.831142		62.822	1.38041		82.822	1.73699		102.822	1.6188		122.822	1.45563		142.822	1.65821
		2.824	1.61223		22.824	1.61426		42.824	1.62019		62.824	-0.0019742		82.824	1.61413		102.824	1.56946		122.824	0.0384464		142.824	1.37125			2.824	1.72267		22.824	1.53954		42.824	0.827018		62.824	1.38599		82.824	1.73706		102.824	1.62011		122.824	1.45344		142.824	1.65675
		2.826	1.61235		22.826	1.61432		42.826	1.62036		62.826	-0.0019084		82.826	1.61414		102.826	1.5697		122.826	0.0365542		142.826	1.189			2.826	1.72262		22.826	1.53754		42.826	0.823158		62.826	1.3908		82.826	1.73692		102.826	1.62164		122.826	1.4514		142.826	1.65582
		2.828	1.61235		22.828	1.61416		42.828	1.62043		62.828	-0.0018426		82.828	1.6142		102.828	1.56948		122.828	0.0367026		142.828	0.949425			2.828	1.72264		22.828	1.53611		42.828	0.819165		62.828	1.39638		82.828	1.7367		102.828	1.62281		122.828	1.44916		142.828	1.65489
		2.83	1.61226		22.83	1.61433		42.83	1.62024		62.83	-0.0018974		82.83	1.61421		102.83	1.56956		122.83	0.0365076		142.83	0.731802			2.83	1.72249		22.83	1.53482		42.83	0.815895		62.83	1.40176		82.83	1.7369		102.83	1.6241		122.83	1.44732		142.83	1.65385
		2.832	1.6122		22.832	1.61408		42.832	1.62022		62.832	-0.0019442		82.832	1.61415		102.832	1.56952		122.832	0.0365404		142.832	0.489487			2.832	1.72254		22.832	1.53314		42.832	0.811436		62.832	1.40653		82.832	1.73701		102.832	1.62505		122.832	1.44509		142.832	1.65311
		2.834	1.61213		22.834	1.614		42.834	1.62018		62.834	-0.0019194		82.834	1.61417		102.834	1.56958		122.834	0.0366092		142.834	0.357123			2.834	1.72266		22.834	1.53115		42.834	0.808062		62.834	1.41128		82.834	1.73692		102.834	1.62696		122.834	1.44359		142.834	1.65169
		2.836	1.61211		22.836	1.61412		42.836	1.62013		62.836	-0.0021334		82.836	1.61401		102.836	1.57099		122.836	0.036387		142.836	0.328997			2.836	1.72267		22.836	1.52976		42.836	0.803532		62.836	1.41595		82.836	1.73715		102.836	1.62855		122.836	1.44212		142.836	1.65083
		2.838	1.6121		22.838	1.61421		42.838	1.62024		62.838	-0.001988		82.838	1.61398		102.838	1.57184		122.838	0.0345472		142.838	0.289499			2.838	1.72283		22.838	1.52823		42.838	0.798908		62.838	1.42001		82.838	1.73698		102.838	1.63153		122.838	1.44065		142.838	1.64968
		2.84	1.61232		22.84	1.61426		42.84	1.62029		62.84	-0.001906		82.84	1.61415		102.84	1.57154		122.84	0.0348076		142.84	0.262448			2.84	1.72274		22.84	1.52678		42.84	0.795025		62.84	1.42539		82.84	1.73745		102.84	1.63497		122.84	1.43944		142.84	1.64839
		2.842	1.61224		22.842	1.61438		42.842	1.62025		62.842	-0.0019112		82.842	1.61416		102.842	1.57182		122.842	0.0346184		142.842	0.233184			2.842	1.72265		22.842	1.52471		42.842	0.790819		62.842	1.4295		82.842	1.73874		102.842	1.63741		122.842	1.4383		142.842	1.64715
		2.844	1.61235		22.844	1.61427		42.844	1.6204		62.844	-0.0017878		82.844	1.61427		102.844	1.57174		122.844	0.0345554		142.844	0.208652			2.844	1.72271		22.844	1.52343		42.844	0.787813		62.844	1.43409		82.844	1.73895		102.844	1.63896		122.844	1.43667		142.844	1.64604
		2.846	1.61229		22.846	1.61419		42.846	1.62033		62.846	-0.0018592		82.846	1.61432		102.846	1.57165		122.846	0.0346074		142.846	0.184419			2.846	1.72254		22.846	1.52158		42.846	0.784079		62.846	1.43887		82.846	1.73882		102.846	1.64057		122.846	1.43497		142.846	1.64524
		2.848	1.61223		22.848	1.61422		42.848	1.62025		62.848	-0.0019002		82.848	1.61421		102.848	1.57162		122.848	0.0344566		142.848	0.166894			2.848	1.72253		22.848	1.51991		42.848	0.780667		62.848	1.44239		82.848	1.739		102.848	1.63955		122.848	1.43281		142.848	1.64401
		2.85	1.61225		22.85	1.61403		42.85	1.6203		62.85	-0.0020018		82.85	1.61418		102.85	1.57154		122.85	0.0344786		142.85	0.155037			2.85	1.72263		22.85	1.51877		42.85	0.776595		62.85	1.44567		82.85	1.73891		102.85	1.63867		122.85	1.43157		142.85	1.64334
		2.852	1.61211		22.852	1.61417		42.852	1.62014		62.852	-0.0020758		82.852	1.61414		102.852	1.57145		122.852	0.0343412		142.852	0.146116			2.852	1.72262		22.852	1.51733		42.852	0.772132		62.852	1.44995		82.852	1.73902		102.852	1.64051		122.852	1.43016		142.852	1.64189
		2.854	1.61212		22.854	1.61411		42.854	1.62013		62.854	-0.002142		82.854	1.61389		102.854	1.57161		122.854	0.0326524		142.854	0.142571			2.854	1.72288		22.854	1.51586		42.854	0.768135		62.854	1.45415		82.854	1.73901		102.854	1.64092		122.854	1.42931		142.854	1.64066
		2.856	1.61228		22.856	1.6142		42.856	1.62033		62.856	-0.0018892		82.856	1.61411		102.856	1.57194		122.856	0.0327238		142.856	0.140505			2.856	1.72277		22.856	1.5141		42.856	0.764041		62.856	1.45848		82.856	1.7389		102.856	1.64075		122.856	1.4271		142.856	1.63935
		2.858	1.61231		22.858	1.61437		42.858	1.62007		62.858	-0.0019112		82.858	1.61417		102.858	1.57369		122.858	0.032729		142.858	0.141118			2.858	1.7226		22.858	1.51238		42.858	0.759928		62.858	1.46248		82.858	1.73895		102.858	1.642		122.858	1.42503		142.858	1.63813
		2.86	1.61239		22.86	1.61424		42.86	1.62039		62.86	-0.0018258		82.86	1.61413		102.86	1.57384		122.86	0.0326276		142.86	0.141423			2.86	1.72269		22.86	1.5106		42.86	0.756213		62.86	1.46584		82.86	1.73873		102.86	1.6429		122.86	1.4218		142.86	1.63696
		2.862	1.61235		22.862	1.61426		42.862	1.62012		62.862	-0.0017134		82.862	1.61434		102.862	1.57377		122.862	0.0325508		142.862	0.141535			2.862	1.72253		22.862	1.50942		42.862	0.753065		62.862	1.47036		82.862	1.73934		102.862	1.64292		122.862	1.41904		142.862	1.63532
		2.864	1.61228		22.864	1.61421		42.864	1.61841		62.864	-0.0018644		82.864	1.61418		102.864	1.57358		122.864	0.0326246		142.864	0.141695			2.864	1.72242		22.864	1.50837		42.864	0.749597		62.864	1.47419		82.864	1.7412		102.864	1.6448		122.864	1.41652		142.864	1.63548
		2.866	1.61226		22.866	1.61404		42.866	1.6181		62.866	-0.001999		82.866	1.61415		102.866	1.57368		122.866	0.0314278		142.866	0.143106			2.866	1.7227		22.866	1.50656		42.866	0.746272		62.866	1.4771		82.866	1.74102		102.866	1.64565		122.866	1.41428		142.866	1.63423
		2.868	1.61212		22.868	1.61416		42.868	1.61947		62.868	-0.001936		82.868	1.61417		102.868	1.57342		122.868	0.0303922		142.868	0.142288			2.868	1.72275		22.868	1.5052		42.868	0.742129		62.868	1.48025		82.868	1.74109		102.868	1.64718		122.868	1.4125		142.868	1.63306
		2.87	1.61223		22.87	1.61415		42.87	1.62031		62.87	-0.002131		82.87	1.61401		102.87	1.57369		122.87	0.0307574		142.87	0.144542			2.87	1.72275		22.87	1.50331		42.87	0.738892		62.87	1.48274		82.87	1.7411		102.87	1.64806		122.87	1.41042		142.87	1.63137
		2.872	1.61226		22.872	1.61412		42.872	1.62012		62.872	-0.0019718		82.872	1.61406		102.872	1.57368		122.872	0.030601		142.872	0.144531			2.872	1.72283		22.872	1.50145		42.872	0.735491		62.872	1.48579		82.872	1.74105		102.872	1.6497		122.872	1.40828		142.872	1.62916
		2.874	1.61228		22.874	1.61431		42.874	1.62032		62.874	-0.001947		82.874	1.61413		102.874	1.5736		122.874	0.0308126		142.874	0.144756			2.874	1.72268		22.874	1.49929		42.874	0.731908		62.874	1.48861		82.874	1.74095		102.874	1.65023		122.874	1.40666		142.874	1.62772
		2.876	1.61229		22.876	1.61438		42.876	1.62021		62.876	-0.0017738		82.876	1.61408		102.876	1.57391		122.876	0.0305876		142.876	0.145385			2.876	1.7226		22.876	1.49775		42.876	0.728259		62.876	1.49299		82.876	1.74095		102.876	1.65132		122.876	1.40448		142.876	1.6268
		2.878	1.61233		22.878	1.61412		42.878	1.62039		62.878	-0.001749		82.878	1.6143		102.878	1.57359		122.878	0.0294452		142.878	0.147173			2.878	1.72262		22.878	1.49604		42.878	0.724784		62.878	1.4969		82.878	1.74082		102.878	1.65232		122.878	1.40232		142.878	1.62574
		2.88	1.61228		22.88	1.61417		42.88	1.62023		62.88	-0.0018592		82.88	1.61431		102.88	1.57474		122.88	0.0285276		142.88	0.146434			2.88	1.72247		22.88	1.49461		42.88	0.720992		62.88	1.50037		82.88	1.74109		102.88	1.65325		122.88	1.40054		142.88	1.62418
		2.882	1.61228		22.882	1.61409		42.882	1.62034		62.882	-0.001999		82.882	1.61419		102.882	1.57589		122.882	0.0287942		142.882	0.1468			2.882	1.72252		22.882	1.49303		42.882	0.717918		62.882	1.50355		82.882	1.74104		102.882	1.65457		122.882	1.39888		142.882	1.62352
		2.884	1.61214		22.884	1.61403		42.884	1.6202		62.884	-0.0018616		82.884	1.61415		102.884	1.57546		122.884	0.0286488		142.884	0.146585			2.884	1.72259		22.884	1.49147		42.884	0.714044		62.884	1.50628		82.884	1.74111		102.884	1.65506		122.884	1.39702		142.884	1.62191
		2.886	1.61206		22.886	1.61419		42.886	1.62015		62.886	-0.0020624		82.886	1.61406		102.886	1.57575		122.886	0.0288134		142.886	0.146629			2.886	1.72264		22.886	1.48959		42.886	0.71128		62.886	1.50881		82.886	1.74097		102.886	1.65649		122.886	1.39504		142.886	1.62009
[truncated: 8,557 more rows]

## Sheet: Figure 3g
Figure 3g
				CASA with BPS	CASA without BPS
[truncated: 9 more rows]

## Sheet: Figure 3h
Figure 3h
[truncated: 10 more rows]

[truncated: 6 more sheets: Figure 5b, Figure 5e and 5g, Figure 5f and 5h, Figure 6b, Figure 6d, Figure 6e]
